# Supplementary material for: To the moon: Retail investor attention and sentiment across asset types in online media
Source: PLoS One. 2026 Jun 10;21(6):e0349616. doi: 10.1371/journal.pone.0349616 (PMC13252755; doi:10.1371/journal.pone.0349616)
Supplement: S2 File — (XLSX) [file pone.0349616.s002.xlsx]

## Sheet: usd sentiment mentions
Date	Sentiment Total USD	Sentiment Instituions USD	Sentiment Market Choices USD	Sentiment Market Turbulence USD	Mentions Total USD	Mentions Institutions USD	Mentions Market Choices USD	Mentions Market Turbulence USD																Total
2020-01-05	16	-1	13	-12	108871	11005	23473	2662																	2020	2021	2022	2023
2020-01-12	23	3	20	-20	121286	12010	25529	3111																Average Mentions	109822	252035	224712	213650
2020-01-19	19	0	17	-5	113955	11591	26374	3172																Standard Deviation Mentions	16627.9	70381.4	43964.3	55914.2
2020-01-26	24	2	28	-28	106137	11545	26075	3364																Average Sentiment	12.1731	17.8077	14.3077	213650
2020-02-02	23	-1	18	2	87776	9887	20394	2120																Standard Deviation Sentiment	9.06128	11.2582	12.9729	55914.2
2020-02-09	15	3	4	6	93315	12641	21485	2646																Institutions
2020-02-16	20	-15	16	-17	101076	11029	25414	3082																	2020	2021	2022	2023
2020-02-23	17	0	19	-12	95250	11313	26069	3076																Average Mentions	13520.5	23672	30020.7	31593.4
2020-03-01	14	23	20	-1	91493	14577	20327	5145																Standard Deviation Mentions	2821.68	3958.98	5421.73	9159.26
2020-03-08	0	24	7	-19	110593	20625	22985	4179																Average Sentiment	-4.13462	-2.65385	-5.90385	-12.9615
2020-03-15	9	22	2	-22	103777	16084	23965	6087																Standard Deviation Sentiment	11.7374	12.6691	10.6647	14.2938
2020-03-22	-7	15	5	-5	117704	18157	22214	5124																Choices
2020-03-29	14	15	21	9	104470	12338	22314	4502																	2020	2021	2022	2023
2020-04-05	5	2	20	-2	111151	9347	25843	3254																Average Mentions	24052.7	59182.4	59011.6	33331.9
2020-04-12	11	-8	15	-36	92147	10026	20572	3322																Standard Deviation Mentions	4625.42	11433.3	13205.6	5440.46
2020-04-19	-11	-14	29	-27	103829	12527	21180	4017																Average Sentiment	15.3269	23.3462	21.7692	25.2692
2020-04-26	7	-15	-8	-35	90609	11435	18334	4182																Standard Deviation Sentiment	9.82139	11.6533	13.6218	13.6182
2020-05-03	6	-5	7	-53	98952	12764	21011	4730																Turbulence
2020-05-10	1	-22	5	-36	87321	11427	18689	4004																	2020	2021	2022	2023
2020-05-17	8	-9	22	-23	88911	10427	18585	3550																Average Mentions	3817.52	6911.85	13411.4	13273.6
2020-05-24	25	-8	18	-14	101182	9417	21130	3715																Standard Deviation Mentions	832.76	2063.18	4047.35	3245.92
2020-05-31	16	-6	9	-7	90208	9102	18555	2626																Average Sentiment	-20.8269	-12.7115	-15.25	-13.8846
2020-06-07	0	-22	22	-31	95779	14252	17542	3254																Standard Deviation Sentiment	16.1132	16.6172	14.2635	13.4786
2020-06-14	9	-15	13	-23	90906	10161	17942	3075
2020-06-21	14	-16	14	-40	117900	13626	22695	3249
2020-06-28	17	-15	17	-8	120366	11506	28960	3140
2020-07-05	16	3	20	-18	118662	13538	28028	3169
2020-07-12	17	9	2	-47	113405	13783	24012	3309
2020-07-19	8	-15	11	-48	108888	15489	22300	3504
2020-07-26	0	-27	22	-45	112145	16871	22288	5076
2020-08-02	2	-25	10	-40	112366	16826	19955	5276
2020-08-09	15	2	23	13	92957	15241	20136	4335
2020-08-16	-4	-20	-27	-34	116811	18892	28620	5419
2020-08-23	10	-2	18	-23	114009	15414	26838	4242
2020-08-30	18	-9	34	-21	110681	14536	24688	5368
2020-09-06	12	-7	16	-4	118636	12562	27537	3702
2020-09-13	2	-16	32	-30	110556	13549	25457	4704
2020-09-20	16	-12	14	-44	143933	14372	34487	4309
2020-09-27	11	-3	15	-37	139010	12113	34093	3420
2020-10-04	16	-9	23	-27	125125	13839	29485	3715
2020-10-11	19	8	21	-1	119301	12177	23007	3473
2020-10-18	20	6	15	-33	129921	14977	25093	3441
2020-10-25	13	-4	18	-10	112954	12646	24475	3266
2020-11-01	35	-6	24	-29	97190	11385	19499	3064
2020-11-08	21	0	12	-23	87286	12674	18193	3690
2020-11-15	24	3	18	0	97402	14034	18824	4711
2020-11-22	9	-16	17	-35	120112	13367	25433	3505
2020-11-29	6	-8	16	-11	109746	15029	24345	4030
2020-12-06	18	6	23	-15	107321	14260	23201	3818
2020-12-13	21	-2	14	-3	130728	17459	30684	4328
2020-12-20	-2	-2	11	-38	165129	22158	36105	3463
2020-12-27	15	-6	22	-21	151516	17058	36301	3786
2021-01-03	9	-17	7	-27	166092	17669	39929	4433
2021-01-10	20	15	21	1	125005	16003	28207	4025
2021-01-17	23	0	23	-9	132980	17003	28441	4242
2021-01-24	6	8	28	-6	186533	21593	43539	4427
2021-01-31	19	2	25	-8	180256	17943	43006	4109
2021-02-07	17	5	26	10	194161	23103	50162	6144
2021-02-14	18	14	32	19	173544	20199	45269	4329
2021-02-21	7	-3	20	-14	171111	22506	44756	5329
2021-02-28	18	-1	25	-13	166233	20811	44208	5178
2021-03-07	15	0	24	-1	166341	19628	42327	5365
2021-03-14	19	-6	34	0	168073	20889	45564	5790
2021-03-21	20	1	24	-14	174748	21318	44808	5919
2021-03-28	3	-10	-24	4	187820	20477	50684	4899
2021-04-04	20	14	6	-2	241544	28711	62119	8343
2021-04-11	14	3	8	-20	241534	31591	61813	9956
2021-04-18	23	10	28	-14	234493	29425	58267	6447
2021-04-25	26	1	26	0	231276	24604	62075	5748
2021-05-02	28	9	25	1	241972	26633	66636	6525
2021-05-09	14	-22	20	-41	265410	31361	69237	8844
2021-05-16	11	-2	-2	-20	257247	34056	68950	7291
2021-05-23	29	18	19	22	245803	30755	63586	8261
2021-05-30	32	14	40	18	243505	25339	65258	6340
2021-06-06	20	9	23	-22	245623	29827	61655	8365
2021-06-13	14	-12	14	-18	206261	26366	55747	7527
2021-06-20	16	-8	13	-17	203147	25347	56510	6763
2021-06-27	13	-5	23	8	210419	22507	57663	5599
2021-07-04	18	-19	31	-32	214240	18287	60506	5029
2021-07-11	22	1	23	-19	228560	22476	62535	7363
2021-07-18	34	21	43	-8	238079	19588	65252	5032
2021-07-25	21	6	22	-2	233883	23604	62671	6287
2021-08-01	33	3	25	8	276065	22088	65544	6147
2021-08-08	23	-3	27	-25	326510	21197	65134	6637
2021-08-15	12	-4	4	-24	351746	23148	71014	5977
2021-08-22	-42	-2	25	-17	359715	25330	74532	4860
2021-08-29	21	-17	23	-33	370068	23553	75498	6560
2021-09-05	13	-10	19	-5	383188	23253	80154	5168
2021-09-12	22	-3	33	-17	334966	21612	69261	7128
2021-09-19	13	-10	13	-22	340318	23125	67344	5410
2021-09-26	8	-15	24	-27	319703	21833	58750	6313
2021-10-03	23	6	29	9	329728	24164	64470	8196
2021-10-10	21	5	22	-13	354168	23551	68316	7887
2021-10-17	27	-9	36	2	341395	21317	63848	7384
2021-10-24	36	10	43	-13	356773	24406	67021	8344
2021-10-31	29	8	37	5	344652	21121	68057	7412
2021-11-07	25	-2	44	-15	359443	26912	71329	11015
2021-11-14	16	-7	31	-28	347876	28559	69946	10484
2021-11-21	18	-8	32	-31	282584	27086	68694	10379
2021-11-28	16	-40	24	-51	260196	26959	65480	12339
2021-12-05	18	-18	23	-23	234026	23691	58870	8178
2021-12-12	7	-39	23	-49	225396	26406	56562	12042
2021-12-19	11	-13	19	-34	214891	22193	56557	10560
2021-12-26	27	-16	31	-34	216541	19821	59722	7087
2022-01-02	28	-8	53	-9	218073	23504	58304	8338
2022-01-09	28	-1	37	-5	229185	27261	58384	9506
2022-01-16	23	-3	45	-5	210085	28840	52922	9220
2022-01-23	22	2	37	-16	217586	26430	53030	8253
2022-01-30	31	10	30	9	222105	23434	51988	7975
2022-02-06	24	-1	21	-10	223719	26806	51916	9758
2022-02-13	17	18	34	-4	236141	27943	52856	8946
2022-02-20	2	-11	27	-6	249059	23722	55162	7358
2022-02-27	-15	-31	6	-67	301621	34601	63543	15056
2022-03-06	13	8	38	-23	296077	30125	77371	8882
2022-03-13	21	1	39	-20	280193	29510	68804	9634
2022-03-20	25	3	30	-19	286368	32351	76277	10676
2022-03-27	29	18	33	17	282851	34893	76245	12909
2022-04-03	28	12	36	0	334470	39528	94956	14854
2022-04-10	24	-1	30	-12	304157	30579	90406	13412
2022-04-17	25	-20	25	-18	293509	30903	87681	11280
2022-04-24	25	6	31	1	282288	32020	81157	13490
2022-05-01	19	-9	25	-24	261355	30867	72282	13229
2022-05-08	18	3	25	-10	269336	40240	72418	16797
2022-05-15	19	7	26	-5	254112	32350	72367	12518
2022-05-22	18	-1	25	-10	235046	27731	68544	10157
2022-05-29	18	-10	30	-14	199514	24931	56478	12599
2022-06-05	18	-8	8	-17	199079	28965	54751	14936
2022-06-12	17	-9	27	-18	212097	33671	58441	17365
2022-06-19	15	-12	11	-21	213568	29336	57340	14922
2022-06-26	19	-7	27	-9	194635	26106	53544	12934
2022-07-03	9	-10	17	-24	170030	25660	46001	15453
2022-07-10	11	-13	20	-30	186364	32333	45749	20826
2022-07-17	-41	-12	11	-29	191260	26172	48004	13821
2022-07-24	1	-6	9	-10	185588	29542	46311	16186
2022-07-31	19	-11	29	-25	207124	31679	51396	13285
2022-08-07	14	-11	25	-23	202159	30828	50082	14218
2022-08-14	10	-22	10	-42	180767	26378	48955	11767
2022-08-21	10	-19	9	-28	208478	33376	55979	15223
2022-08-28	4	-24	30	-19	219039	31718	62119	13888
2022-09-04	3	-16	10	-28	220441	29266	60709	13995
2022-09-11	17	-4	31	-17	222731	32771	62042	17042
2022-09-18	6	-20	11	-34	260723	42629	72828	23642
2022-09-25	0	-7	-27	-33	272735	49544	72921	28877
2022-10-02	16	-13	1	-21	197729	27717	56678	14636
2022-10-09	-7	-13	-3	-21	165397	25875	45562	13870
2022-10-16	6	8	9	-6	198201	30511	51937	16078
2022-10-23	2	-8	14	-19	229272	35323	53342	18723
2022-10-30	17	8	12	-9	232619	38197	57553	18087
2022-11-06	26	-9	15	-14	217343	30594	53592	15583
2022-11-13	39	-15	21	-14	217237	28742	49189	12977
2022-11-20	5	-12	7	1	171653	22284	46333	9954
2022-11-27	11	-14	15	-14	185274	28317	45823	12068
2022-12-04	26	11	36	12	179265	26188	44149	11303
2022-12-11	13	-8	16	-11	178084	26054	48214	11780
2022-12-18	14	-9	27	12	162483	25727	45455	11701
2022-12-25	2	-14	21	-32	116773	17003	30514	7406
2023-01-01	11	-15	31	-26	107689	19156	25185	8816
2023-01-08	14	-5	16	-8	118670	23571	27894	11388
2023-01-15	18	-11	24	-20	122873	21098	27572	10875
2023-01-22	26	-10	6	0	125151	21553	25282	9583
2023-01-29	4	-17	5	-22	117464	20560	23613	9904
2023-02-05	40	2	30	-3	163007	23542	30031	10603
2023-02-12	-1	-13	58	-18	175440	24879	27650	11322
2023-02-19	5	-15	14	-12	183186	30869	33238	14214
2023-02-26	8	-11	30	-8	170200	26848	32111	12646
2023-03-05	18	-15	7	-1	184204	28755	35767	10910
2023-03-12	-7	-23	30	3	234222	39853	36094	13778
2023-03-19	-36	-19	24	-9	268116	48093	43996	20009
2023-03-26	-11	-11	4	-37	325215	40081	48259	15154
2023-04-02	-20	-54	19	-28	374267	70136	41579	16344
2023-04-09	-30	-18	19	-28	261692	43587	39019	15958
2023-04-16	-2	-3	21	1	209844	31954	34012	14140
2023-04-23	-14	-13	31	14	213625	36950	30711	15869
2023-04-30	-3	-7	15	-26	220685	32461	37603	13248
2023-05-07	-28	-23	29	-17	206592	30752	32641	12556
2023-05-14	-28	-28	1	-46	196725	26879	30264	12313
2023-05-21	15	-4	58	-2	182301	26559	31367	10980
2023-05-28	10	-11	43	-10	184449	26479	34708	11477
2023-06-04	9	-10	26	-17	178314	32123	33062	12129
2023-06-11	-7	-16	18	-37	187815	28647	31074	13504
2023-06-18	15	-20	25	-28	198085	27878	32368	10970
2023-06-25	17	-18	25	-14	198141	26948	36721	13082
2023-07-02	10	-3	29	3	209430	24263	34078	11135
2023-07-09	-12	2	28	-6	237633	30923	36361	13330
2023-07-16	16	-12	43	-8	223469	28855	37616	12654
2023-07-23	3	8	11	24	206280	29380	32627	13114
2023-07-30	1	-5	22	-12	213963	31864	30987	12798
2023-08-06	20	8	42	-8	423661	41754	48030	15287
2023-08-13	-1	-16	56	-26	264090	40340	43476	19871
2023-08-20	-18	-19	21	-35	217700	29575	30817	13078
2023-08-27	4	-13	58	-16	212449	24381	28506	10701
2023-09-03	6	-24	32	-34	190986	22756	30974	9124
2023-09-10	16	-1	21	-2	213048	49870	25738	11588
2023-09-17	-4	-16	33	-33	214964	51289	26664	10944
2023-09-24	35	-10	35	-19	192471	25739	30873	11999
2023-10-01	1	-10	-3	-8	244274	42414	44305	27395
2023-10-08	18	0	28	-13	214202	30417	32611	13159
2023-10-15	6	-3	21	-6	223192	29671	32360	14000
2023-10-22	19	6	15	-17	218094	29160	33331	14499
2023-10-29	-2	-25	22	-8	231205	34461	32755	14926
2023-11-05	8	-15	33	-14	230649	30078	31807	12927
2023-11-12	22	-14	28	-9	264072	30643	31461	14218
2023-11-19	16	-1	20	1	227883	29518	32274	14647
2023-11-26	16	-1	23	-19	219681	33808	36202	18166
2023-12-03	15	-5	28	-5	208308	29272	33315	14727
2023-12-10	14	2	20	-11	201039	31269	28614	16384
2023-12-17	-11	-47	19	-13	217734	29319	30516	10853
2023-12-24	-19	-72	20	-29	281341	21628	35139	6930

## Sheet: crypto timelines
	Sentiment Total Crypto	Sentiment Crypto Instiutions Crypto	Sentiment Crypto Turbulence Crypto	Sentiment Choices Crypto	Mentions General Crypto	Mentions Crypto Institutions Crypto	Mentions Choices Crypto Crypto	Mentions Crypto Turbulence Crypto			Total
2020-01-05	57	44	10	79	384766	13104	59972	2033				2020	2021	2022	2023
2020-01-12	55	41	11	77	393066	13655	63766	1999			Average Mentions	433965	1.08667e+06	1.17327e+06	2.42913e+06	1.0704
2020-01-19	51	3	40	77	414336	15160	67255	2323			Standard Deviation Mentions	138369	153623	155523	2.23892e+06
2020-01-26	56	30	19	80	394992	13062	63185	1585			Average Sentiment	50.8077	47.0962	42.3846	2.42913e+06
2020-02-02	50	35	-6	74	315453	11901	50693	1458			Standard Deviation Sentiment	7.02667	6.15251	8.82766	2.23892e+06
2020-02-09	52	31	39	73	320464	12241	52958	1572			Institutions
2020-02-16	54	14	31	80	380379	10286	59423	1793				2020	2021	2022	2023
2020-02-23	47	14	29	72	364865	15202	58647	2230			Average Mentions	18217.4	50948.6	47932.7	87136.6	0.817897
2020-03-01	47	22	35	74	264210	11036	40579	2222			Standard Deviation Mentions	6461.68	14685	10591	36164.1
2020-03-08	31	-7	1	57	314755	16462	54822	2744			Average Sentiment	31.4038	26.25	20.3269	36.1346
2020-03-15	45	22	22	68	334712	15791	50273	3755			Standard Deviation Sentiment	10.8253	10.4203	13.622	16.5222
2020-03-22	50	19	34	66	291160	15005	49188	2804			Choices
2020-03-29	54	35	31	72	305956	11462	49869	2464				2020	2021	2022	2023
2020-04-05	63	45	55	81	382232	11742	61019	2586			Average Mentions	71941	203808	216749	343961	0.586905
2020-04-12	58	19	24	75	307748	11189	50809	2816			Standard Deviation Mentions	21555.1	40130.8	41429.2	547792
2020-04-19	52	33	31	69	338624	14053	55799	2929			Average Sentiment	32.1538	29.2692	15.4423	30.7692
2020-04-26	47	27	27	64	302985	13844	54587	3245			Standard Deviation Sentiment	15.2963	13.133	17.1926	19.362
2020-05-03	51	47	55	65	322282	15206	56848	4718			Turbulence
2020-05-10	48	20	35	66	320525	16106	53664	3992				2020	2021	2022	2023
2020-05-17	48	34	10	67	326725	13533	55191	2764			Average Mentions	3510.1	9544.04	12844.8	16231.6	0.263668
2020-05-24	52	30	9	70	419323	13584	71743	3391			Standard Deviation Mentions	1509.59	3541.9	4299	6561.9
2020-05-31	52	36	25	74	331628	12113	56640	2087			Average Sentiment	71.0577	61.2308	48.9423	50.9231
2020-06-07	53	27	23	74	301634	12524	48139	2290			Standard Deviation Sentiment	6.08248	7.5657	14.4037	10.6105
2020-06-14	46	20	21	71	296928	13034	48209	1893
2020-06-21	51	31	21	77	393686	13908	66401	2085
2020-06-28	62	27	23	82	535512	12213	79445	1895
2020-07-05	49	24	33	71	466438	15254	76487	2906
2020-07-12	22	26	46	61	524807	17626	73161	3389
2020-07-19	45	29	35	68	427737	19690	68174	2235
2020-07-26	46	37	25	66	453973	20918	79622	4092
2020-08-02	43	38	25	62	324993	18445	59393	3696
2020-08-09	45	29	48	63	336230	25799	62711	5048
2020-08-16	48	44	26	67	487514	21193	101657	3989
2020-08-23	50	34	44	71	549408	28201	86439	6750
2020-08-30	46	27	34	71	443835	17739	74338	3554
2020-09-06	53	26	26	73	485308	17006	78371	2985
2020-09-13	53	42	25	74	473262	20569	77392	4221
2020-09-20	59	30	41	80	720251	19796	112393	2921
2020-09-27	66	38	66	83	670946	20979	100305	3485
2020-10-04	59	35	53	78	529397	19494	85067	3310
2020-10-11	59	38	41	74	453363	20985	72868	3271
2020-10-18	56	39	20	71	499248	21505	85677	4427
2020-10-25	56	32	19	73	520507	23365	90393	4471
2020-11-01	50	45	42	66	377165	18290	70366	4342
2020-11-08	48	45	60	62	335084	22528	65181	4671
2020-11-15	47	42	48	60	447456	27165	91096	6592
2020-11-22	50	43	60	69	615792	26269	106681	7153
2020-11-29	49	38	32	67	506968	26773	85735	5503
2020-12-06	50	33	35	65	447986	24326	77996	4664
2020-12-13	52	41	36	68	663075	30735	109787	6697
2020-12-20	54	38	58	76	826149	34936	127550	5297
2020-12-27	55	41	39	72	920317	40302	142970	7183
2021-01-03	55	42	30	71	956905	46509	166640	8878
2021-01-10	37	25	44	54	679586	37060	125900	6780
2021-01-17	41	20	31	62	668851	34577	121345	5637
2021-01-24	55	35	40	71	989495	40737	174833	5629
2021-01-31	59	35	39	74	847001	35398	146325	5264
2021-02-07	51	44	19	65	1042484	64790	207816	7034
2021-02-14	41	32	25	55	1167938	52154	189103	8564
2021-02-21	39	7	11	60	1058026	56947	194134	8620
2021-02-28	48	27	47	66	858130	44049	153148	7696
2021-03-07	47	26	26	65	868887	45582	154795	6626
2021-03-14	47	19	3	63	911292	42396	152792	6933
2021-03-21	56	24	26	73	959373	87728	193337	6153
2021-03-28	56	38	35	71	1040895	57567	190019	7547
2021-04-04	50	36	24	67	1304507	87961	257994	17356
2021-04-11	41	33	28	65	1260559	94744	250954	17455
2021-04-18	37	15	35	62	1126453	56473	222789	12326
2021-04-25	47	34	9	68	1124796	52095	227573	9188
2021-05-02	50	56	37	66	1058031	47413	213171	7849
2021-05-09	37	38	29	59	1279614	67463	255942	11917
2021-05-16	35	7	27	48	1575652	95221	370785	17295
2021-05-23	38	5	-4	53	1312977	70028	285987	13639
2021-05-30	49	20	40	65	1159153	46913	232364	8364
2021-06-06	43	22	38	61	1214933	67588	211887	10568
2021-06-13	43	25	41	67	1042198	48982	204493	10358
2021-06-20	43	13	10	65	1089345	45459	203403	8334
2021-06-27	49	21	-3	64	1001829	36761	177874	5809
2021-07-04	47	23	32	64	979679	34003	171252	6422
2021-07-11	48	24	25	60	985815	41454	180453	11341
2021-07-18	48	12	19	59	1075956	40804	189654	8138
2021-07-25	50	34	20	57	1058027	41624	197359	8855
2021-08-01	46	26	48	59	1043021	45951	187709	7596
2021-08-08	53	23	28	66	1042180	46629	190751	8204
2021-08-15	56	34	29	63	1028006	42631	181730	6941
2021-08-22	54	29	30	64	1066690	37218	189271	6283
2021-08-29	52	24	24	66	1191030	50250	229271	6859
2021-09-05	48	16	30	62	1239140	54757	248314	6156
2021-09-12	49	19	14	64	1039256	42306	181787	7048
2021-09-19	46	14	30	64	1068701	39088	192998	5498
2021-09-26	43	14	41	58	960029	37479	172364	6014
2021-10-03	54	34	14	63	1049541	45417	195672	9579
2021-10-10	49	38	47	64	1186549	60641	220766	9972
2021-10-17	55	43	47	65	1178896	62630	222941	14824
2021-10-24	55	41	50	63	1143492	48651	216711	9656
2021-10-31	53	26	20	65	1202069	41919	214468	11098
2021-11-07	46	16	37	56	1156833	55847	220075	19807
2021-11-14	38	26	45	37	1189619	47747	234399	14329
2021-11-21	45	32	51	55	1139354	43866	222375	11526
2021-11-28	37	27	31	37	1181397	46487	229014	12190
2021-12-05	43	20	19	49	1172979	47261	207420	13992
2021-12-12	42	28	39	48	1145417	49639	208760	14305
2021-12-19	53	23	40	59	1163680	40305	198533	8755
2021-12-26	45	20	25	57	1220734	42130	208587	9083
2022-01-02	36	17	21	52	1286599	48308	233888	11967
2022-01-09	43	28	38	53	1259210	53781	242756	16946
2022-01-16	36	8	39	43	1259763	51140	239482	11869
2022-01-23	25	2	16	29	1282311	56092	250310	13682
2022-01-30	33	24	28	29	1249531	43343	229836	11528
2022-02-06	31	20	37	25	1283134	54424	234169	12715
2022-02-13	36	23	13	43	1382556	48853	221954	9229
2022-02-20	36	7	28	33	1181983	40010	205433	9060
2022-02-27	39	26	43	34	1138987	42840	207487	10345
2022-03-06	29	34	36	19	1184193	45269	236294	13553
2022-03-13	35	37	28	32	1185020	45698	229884	16803
2022-03-20	36	48	43	28	1314996	46090	283584	11765
2022-03-27	32	43	36	24	1321662	47953	283662	11012
2022-04-03	40	35	44	36	1525775	52034	318141	13281
2022-04-10	39	29	33	36	1452030	45145	311494	13555
2022-04-17	35	23	32	27	1399526	46585	287269	12146
2022-04-24	40	32	22	44	1380691	49716	273014	14362
2022-05-01	29	20	0	37	1294945	52586	264382	14900
2022-05-08	30	6	-6	37	1334548	69833	284502	20585
2022-05-15	40	12	-3	41	1214095	50328	234519	12433
2022-05-22	40	20	11	43	1165624	42719	210253	9694
2022-05-29	43	14	21	51	1108932	39499	191180	10477
2022-06-05	36	22	10	35	1200180	49150	204346	13825
2022-06-12	23	-17	-20	48	1249385	70693	240337	26797
2022-06-19	39	-3	1	49	1185243	55858	224386	15813
2022-06-26	43	5	-7	56	1123626	54426	203050	13276
2022-07-03	45	15	3	51	1003437	35943	175311	9759
2022-07-10	45	20	2	58	943491	42159	162910	15581
2022-07-17	55	28	4	62	1060564	40672	197403	10618
2022-07-24	52	28	38	57	913584	47184	172359	16214
2022-07-31	51	37	27	56	1031681	54904	193204	13086
2022-08-07	53	40	26	60	1124105	62896	206138	20868
2022-08-14	47	25	5	57	1022471	46946	189307	11656
2022-08-21	46	8	-6	60	1163924	58904	219500	15183
2022-08-28	41	3	-4	53	1195649	55107	216372	14370
2022-09-04	47	21	12	59	1275481	51333	226244	15829
2022-09-11	43	11	-10	56	1445034	81963	245339	24882
2022-09-18	42	9	2	59	1278621	72374	230684	19174
2022-09-25	55	41	49	69	1124765	44316	196555	11503
2022-10-02	62	24	26	82	1137219	37074	189115	9051
2022-10-09	55	25	27	69	980938	40910	174496	14109
2022-10-16	56	21	6	71	1100498	38733	215604	10740
2022-10-23	54	30	4	66	1009032	39541	180815	10797
2022-10-30	58	38	26	67	1108858	42356	187917	10616
2022-11-06	41	5	-2	54	1126247	49921	188335	12633
2022-11-13	43	24	0	55	1091263	45803	184052	7741
2022-11-20	47	24	0	60	1101755	35835	180042	6896
2022-11-27	51	23	-1	63	1102366	39333	180151	6592
2022-12-04	47	17	10	53	1099911	32241	183101	6317
2022-12-11	50	30	9	62	1042927	37559	177900	10402
2022-12-18	52	8	4	65	840460	28311	139095	5910
2022-12-25	42	-13	2	37	721146	27807	113409	5786
2023-01-01	43	17	6	19	706503	26176	105745	6522
2023-01-08	48	26	35	44	742949	34794	128144	9613
2023-01-15	47	34	25	46	711789	29361	122298	8495
2023-01-22	44	22	14	38	780362	31755	113832	7047
2023-01-29	49	20	10	52	833148	35506	96460	9648
2023-02-05	50	22	37	48	1435161	62082	220214	12817
2023-02-12	53	42	47	46	2244052	104475	338271	29080
2023-02-19	51	45	62	54	2234277	101430	413117	31770
2023-02-26	54	30	28	52	1704059	60870	297421	14930
2023-03-05	41	21	38	46	1579750	75354	279805	17014
2023-03-12	50	36	52	49	1911460	95919	318329	30553
2023-03-19	53	44	39	52	2334397	117512	329901	35052
2023-03-26	52	35	68	52	1931774	90615	301325	24593
2023-04-02	43	25	43	51	1592379	58667	275811	15856
2023-04-09	46	31	43	51	1923267	65126	307111	19727
2023-04-16	42	15	19	54	1330440	56050	226424	12826
2023-04-23	48	27	47	58	1360960	52534	228275	12527
2023-04-30	51	26	31	58	1608474	51547	240289	14622
2023-05-07	45	-3	23	38	1799956	50667	235636	15380
2023-05-14	56	28	32	49	2028245	48944	240166	10402
2023-05-21	73	30	16	50	2221368	49432	280487	11673
2023-05-28	76	38	34	63	2892839	43939	284883	11231
2023-06-04	55	17	70	36	1918446	114668	304744	17361
2023-06-11	61	24	39	50	2093587	149712	250396	19877
2023-06-18	81	49	27	83	2276029	106952	368915	13494
2023-06-25	60	-4	23	61	2015367	81744	261562	12019
2023-07-02	66	35	35	42	2000836	85577	242611	15885
2023-07-09	72	69	57	39	2321072	111478	281408	32648
2023-07-16	65	22	24	47	1747363	71754	219868	16983
2023-07-23	74	33	38	46	1972569	60673	204861	13069
2023-07-30	72	43	30	52	1667930	74970	230014	11287
2023-08-06	76	35	-22	21	2170379	71792	292363	11902
2023-08-13	47	37	15	51	1873009	149618	231446	13117
2023-08-20	57	59	30	49	2051702	107559	207683	11877
2023-08-27	47	36	-44	38	2125945	188697	226757	10495
2023-09-03	55	57	36	51	1962913	111131	225065	9317
2023-09-10	44	51	13	46	1275869	71365	215815	12824
2023-09-17	45	46	30	45	1395738	67396	206127	15460
2023-09-24	56	50	31	58	1485686	98141	221162	11989
2023-10-01	54	57	55	54	1373741	70785	281662	15075
2023-10-08	47	34	30	52	1391807	88890	253922	17577
2023-10-15	51	53	20	54	1481162	102202	265876	18892
2023-10-22	52	64	17	55	1952309	133537	312567	20752
2023-10-29	47	33	33	57	2010113	99721	272525	17553
2023-11-05	47	38	22	53	2578687	106161	352508	15682
2023-11-12	48	28	32	55	12278915	115509	340329	18138
2023-11-19	56	68	55	64	10594494	116154	387267	17376
2023-11-26	56	69	36	68	6771966	111196	408051	17414
2023-12-03	52	67	29	61	2768502	132648	485790	26089
2023-12-10	44	28	18	59	3374272	158138	384286	22331
2023-12-17	49	27	25	61	2665089	128216	389961	14496
2023-12-24	56	43	47	70	8811858	101966	4176472	11686

## Sheet: gold time lines
Date	Sentiment Gold General	Sentiment Gold Institutions	Sentiment Gold Choices	Sentiment Gold Turbulence	Mentions Gold General	Mentions Gold Institutions	Mentions Gold Choices	Mentions Gold Turbulence															Total
2020-01-05	2	37	-2	-18	7264	3807	1156	391																2020	2021	2022	2023
2020-01-12	33	56	11	-38	6799	4593	831	377															Average Mentions	8799.27	8496.85	9266.6	11961.2
2020-01-19	38	51	22	-36	5627	3690	901	240															Standard Deviation Mentions	2818.86	1665.35	2187.23	3441.74
2020-01-26	-8	33	-40	9	7820	5435	932	384															Average Sentiment	18.25	21.8654	21.25	11961.2
2020-02-02	13	16	38	3	8051	5620	600	320															Standard Deviation Sentiment	13.9437	12.1897	10.4729	3441.74
2020-02-09	26	44	3	-9	6979	4855	852	453															Institutions
2020-02-16	10	29	27	-27	7313	4227	990	489																2020	2021	2022	2023
2020-02-23	5	39	16	1	10164	6653	1502	567															Average Mentions	5983.9	5284.9	5750.29	8176.51
2020-03-01	20	43	10	-12	6802	4368	1145	525															Standard Deviation Mentions	2047.56	947.018	1008.61	2523.91
2020-03-08	21	33	13	-19	9621	6451	1549	524															Average Sentiment	35.3269	29.9615	32.6538	34.3137
2020-03-15	29	34	16	-21	12183	9338	1729	819															Standard Deviation Sentiment	16.2345	14.9771	10.9882	16.7433
2020-03-22	26	42	-6	-26	10627	7573	1612	578															Choices
2020-03-29	10	12	-1	-3	7275	5123	1032	422																2020	2021	2022	2023
2020-04-05	38	61	-8	15	6697	4335	984	364															Average Mentions	1199.15	1440	1749.1	1688.41
2020-04-12	31	43	12	-28	7657	5018	1420	535															Standard Deviation Mentions	435.457	413.69	969.346	466.686
2020-04-19	12	4	39	-18	10171	7339	1318	578															Average Sentiment	8.76923	15.0577	8.82692	8.43137
2020-04-26	17	32	5	-2	8067	5359	1072	691															Standard Deviation Sentiment	20.5623	18.1296	18.8812	15.5888
2020-05-03	22	47	24	11	7212	4702	1036	419															Turbulence
2020-05-10	23	35	24	-28	7189	5014	1020	500																2020	2021	2022	2023
2020-05-17	-1	27	22	-47	6561	4673	814	441															Average Mentions	592.404	800.731	1140.04	1346.92
2020-05-24	17	49	15	-21	6092	4008	894	467															Standard Deviation Mentions	357.48	322.105	298.505	485.477
2020-05-31	26	42	-19	-6	5037	3384	664	307															Average Sentiment	-12.1731	-6.5	5.21154	0.862745
2020-06-07	28	32	42	-3	7710	6278	678	377															Standard Deviation Sentiment	23.0317	15.4292	17.3186	19.2448
2020-06-14	44	59	14	0	5661	3788	763	306
2020-06-21	3	25	6	3	9641	7125	1102	538
2020-06-28	18	32	-27	-55	8581	5907	1099	383
2020-07-05	19	38	21	-16	9506	6446	1072	512
2020-07-12	33	44	47	6	9167	6672	998	513
2020-07-19	12	34	-17	-59	14694	10053	1771	1122
2020-07-26	-5	19	10	-44	19621	11650	2241	1993
2020-08-02	3	31	-12	-18	13522	7891	1973	1204
2020-08-09	6	37	-10	-19	12557	8015	2173	1221
2020-08-16	38	60	48	-20	14234	10078	2735	1768
2020-08-23	0	5	-10	-4	10145	6308	1747	1295
2020-08-30	-15	-13	-58	-38	7692	5431	1429	737
2020-09-06	20	39	-5	-53	6999	4697	1185	633
2020-09-13	4	14	15	-18	8482	5617	1477	845
2020-09-20	18	30	2	-35	8419	5573	1307	495
2020-09-27	21	46	30	-28	7829	5215	1160	378
2020-10-04	9	23	18	9	9207	6262	1236	505
2020-10-11	39	64	9	5	7263	5082	1055	299
2020-10-18	32	48	7	-14	7296	5087	1164	388
2020-10-25	37	46	-7	10	9140	5797	1438	634
2020-11-01	25	38	16	-5	9652	5776	1505	549
2020-11-08	1	-2	26	10	8446	6005	929	565
2020-11-15	40	51	18	56	16313	14001	975	947
2020-11-22	17	37	-12	48	7029	4644	933	551
2020-11-29	5	14	-4	-8	6877	4578	914	288
2020-12-06	22	42	16	18	8837	6826	768	277
2020-12-13	35	45	28	-30	8745	5792	1064	396
2020-12-20	23	34	22	-21	5687	4033	675	280
2020-12-27	7	56	2	10	7402	4971	737	415
2021-01-03	34	48	-2	2	8096	5529	1011	337
2021-01-10	32	47	26	8	7066	4502	1123	451
2021-01-17	-11	15	16	-26	9833	4528	1015	464
2021-01-24	31	49	17	-3	8308	5128	1182	482
2021-01-31	20	25	33	-7	7149	4930	1133	339
2021-02-07	25	53	16	-26	7446	4682	1245	570
2021-02-14	47	66	71	4	8548	5408	1988	512
2021-02-21	57	68	53	-14	9748	6272	1654	720
2021-02-28	12	24	8	-18	8336	5267	1280	697
2021-03-07	22	25	30	-23	9410	6073	1337	862
2021-03-14	27	33	32	12	8295	4832	1440	902
2021-03-21	29	40	7	10	7820	4893	1058	571
2021-03-28	31	32	19	-22	7556	4695	1066	524
2021-04-04	33	40	-1	-4	7450	4317	1324	658
2021-04-11	25	28	34	17	8093	4631	1548	1030
2021-04-18	12	36	18	-6	8508	4702	1417	670
2021-04-25	38	42	15	8	6934	4558	1026	516
2021-05-02	16	39	16	2	8002	4190	1455	795
2021-05-09	23	37	30	5	9270	5740	1517	911
2021-05-16	6	10	1	-14	9091	5057	1746	1102
2021-05-23	19	20	28	-3	12743	5513	2576	1112
2021-05-30	24	27	21	-25	9860	5342	2009	966
2021-06-06	26	21	26	-10	12183	6087	2723	1463
2021-06-13	10	5	4	-2	13508	7189	2889	1942
2021-06-20	22	23	19	-7	8035	5331	1486	779
2021-06-27	14	31	7	-49	6717	4340	1235	632
2021-07-04	18	33	28	8	6238	3945	1196	407
2021-07-11	-5	-10	3	-27	8489	5060	1581	1067
2021-07-18	17	15	2	1	8104	4740	1541	761
2021-07-25	15	27	-6	-38	8523	5444	1461	958
2021-08-01	21	35	-2	18	8888	5881	1515	848
2021-08-08	13	14	-7	-28	11697	7832	2005	1232
2021-08-15	24	25	27	-10	13832	9448	1891	951
2021-08-22	31	24	22	-23	8349	5679	1227	525
2021-08-29	18	31	-21	-13	8039	5147	1342	604
2021-09-05	23	34	2	25	7523	4430	1328	496
2021-09-12	17	26	-6	-14	8798	6117	1410	832
2021-09-19	11	19	17	22	7522	4750	1287	605
2021-09-26	19	28	-16	-4	8965	5904	1154	469
2021-10-03	30	26	24	1	7493	4959	1358	935
2021-10-10	27	28	8	7	7538	5043	1094	841
2021-10-17	9	17	14	-6	6609	4318	1139	697
2021-10-24	24	37	-10	-14	6934	4875	1065	899
2021-10-31	12	17	26	8	7732	5304	1216	797
2021-11-07	13	17	22	-14	9148	6277	1655	1730
2021-11-14	31	29	34	-4	8326	5723	1397	1216
2021-11-21	1	1	-18	-21	8381	5395	1595	947
2021-11-28	31	44	17	12	8323	5375	1470	751
2021-12-05	37	50	51	-12	7191	5228	1144	959
2021-12-12	37	51	-8	-17	7539	5447	1138	717
2021-12-19	33	40	29	8	6700	4440	1139	487
2021-12-26	6	16	7	-12	6950	4318	1049	900
2022-01-02	29	29	27	-5	8351	5741	1470	706
2022-01-09	36	41	43	-10	7520	5460	1052	1076
2022-01-16	30	42	16	0	7585	5374	1125	755
2022-01-23	6	17	2	-8	7575	5352	1300	805
2022-01-30	35	45	30	23	8532	5084	1922	777
2022-02-06	12	14	36	-14	9418	7285	1176	1426
2022-02-13	-2	4	-44	-21	10206	6458	1499	1246
2022-02-20	21	30	9	2	10310	5390	1813	878
2022-02-27	6	26	-29	-6	16008	7043	6030	961
2022-03-06	7	30	23	0	10103	5932	1599	1133
2022-03-13	23	43	-20	13	8390	5434	1463	971
2022-03-20	2	14	3	-4	8635	5593	1367	1307
2022-03-27	23	25	30	3	16559	9440	3809	1302
2022-04-03	39	46	42	11	10881	7296	1776	1199
2022-04-10	15	33	21	14	8616	6144	1427	1277
2022-04-17	16	30	-21	-32	9209	6454	1521	1349
2022-04-24	22	32	-3	-15	11509	6953	2290	1484
2022-05-01	27	40	21	26	13024	7257	2691	1842
2022-05-08	21	32	-14	8	10174	7096	1904	1357
2022-05-15	35	48	35	14	8043	5574	1586	715
2022-05-22	23	35	11	44	7940	5592	1168	957
2022-05-29	30	44	17	13	7451	5137	1166	904
2022-06-05	18	32	0	-6	9620	5874	2338	1804
2022-06-12	26	33	-7	3	10377	7326	1954	1835
2022-06-19	27	41	27	18	7552	5258	1163	1127
2022-06-26	21	44	21	6	7934	4908	1057	873
2022-07-03	41	57	9	40	7034	4023	1193	1029
2022-07-10	22	27	-9	1	7573	4952	1179	1156
2022-07-17	20	31	19	25	8463	4979	1603	800
2022-07-24	18	37	-1	-4	8503	5211	1659	1426
2022-07-31	25	35	19	21	9123	5065	1602	1002
2022-08-07	26	38	14	1	8712	5141	1506	1438
2022-08-14	23	29	4	60	8299	5448	1235	1033
2022-08-21	26	37	36	25	7873	4769	1261	1134
2022-08-28	31	40	-3	9	8249	4783	1370	1059
2022-09-04	20	26	1	12	7502	4788	1351	930
2022-09-11	31	31	12	6	8645	5345	1571	1531
2022-09-18	32	43	19	24	9981	6477	1681	1453
2022-09-25	33	37	16	9	8024	4884	1384	988
2022-10-02	21	43	-8	-12	7778	4908	1192	736
2022-10-09	41	54	8	23	9228	6764	1187	1563
2022-10-16	9	27	8	-5	9662	5444	1877	1106
2022-10-23	28	39	29	15	9868	5799	1906	1200
2022-10-30	19	35	-37	-2	11091	6646	2712	1284
2022-11-06	11	10	15	-6	16818	6809	5744	1451
2022-11-13	24	40	-3	7	8836	5557	1636	989
2022-11-20	11	21	9	-8	6757	4335	1050	588
2022-11-27	8	25	4	-4	9566	6297	1704	1054
2022-12-04	0	11	11	-25	9247	5913	1357	1042
2022-12-11	16	31	-7	8	8514	5667	1510	1354
2022-12-18	7	22	1	-4	7935	4325	1524	1160
2022-12-25	14	22	17	-22	7060	4231	1293	710
2023-01-01	30	56	18	9	8072	5558	1185	938
2023-01-08	16	20	10	-17	7793	5092	1390	1244
2023-01-15	27	31	21	31	7733	5093	1284	1007
2023-01-22	33	45	18	21	7029	4414	1197	1154
2023-01-29	15	22	14	-16	6702	4860	1241	919
2023-02-05	22	29	2	-21	8410	6109	1151	852
2023-02-12	27	28	-12	18	9190	6393	1252	1055
2023-02-19	22	17	18	-7	11799	8248	1603	1221
2023-02-26	20	27	8	10	10885	7796	1289	761
2023-03-05	21	32	-31	-19	11010	8072	1463	872
2023-03-12	-2	4	9	-14	14635	10460	1778	1400
2023-03-19	22	34	15	29	15042	10638	2355	2034
2023-03-26	31	41	25	11	12415	8467	1678	1401
2023-04-02	66	82	13	18	26321	21323	2286	2018
2023-04-09	3	17	11	-31	16143	12149	1561	2009
2023-04-16	21	35	-5	19	10461	6552	1755	1178
2023-04-23	-7	-8	27	16	10391	7319	1195	1229
2023-04-30	8	14	-2	-7	13966	9369	1704	1330
2023-05-07	16	24	6	-7	11282	7779	1803	1910
2023-05-14	41	55	-11	-4	10897	7468	1641	869
2023-05-21	28	49	9	2	12883	8865	1290	958
2023-05-28	29	45	6	20	9386	6136	1110	916
2023-06-04	27	51	-21	-36	9608	6733	1292	875
2023-06-11	15	18	-12	-34	10294	7388	1344	1196
2023-06-18	40	60	24	13	10207	7269	1304	943
2023-06-25	24	29	12	-20	10629	7546	1809	1181
2023-07-02	28	35	-18	-9	9724	6789	1508	1028
2023-07-09	35	40	34	16	9528	7099	1113	1168
2023-07-16	33	49	-6	-11	10579	7376	1462	929
2023-07-23	31	33	14	20	10274	7124	1596	1419
2023-07-30	35	49	-17	5	11923	8262	1843	1122
2023-08-06	40	43	25	4	12451	9004	2012	1727
2023-08-13	53	67	51	53	17196	10833	2841	1231
2023-08-20	45	65	23	43	9727	6707	1305	802
2023-08-27	15	34	31	-25	10045	7047	1186	1114
2023-09-03	32	47	19	8	9445	7110	1382	829
2023-09-10	22	30	8	3	9991	7060	1614	1554
2023-09-17	40	44	30	8	11390	8293	1346	1619
2023-09-24	11	26	-3	-12	11107	7157	1898	1095
2023-10-01	19	33	-4	0	11641	7362	2049	1418
2023-10-08	28	42	0	19	16733	10019	2167	2545
2023-10-15	14	29	-1	-13	16191	10265	2494	1791
2023-10-22	37	44	28	3	13327	7373	2430	1496
2023-10-29	25	42	-4	1	15211	10038	2001	1500
2023-11-05	15	16	12	20	13456	8252	2328	1379
2023-11-12	12	10	3	-23	11263	7890	1686	1490
2023-11-19	15	23	3	-13	12853	9097	1716	1137
2023-11-26	-1	20	1	-17	16759	10324	2515	2809
2023-12-03	6	17	6	-8	18870	9733	3024	2781
2023-12-10	19	30	10	-14	13774	9436	2060	1947
2023-12-17	23	25	13	2	13381	10256	1573	1293

## Sheet: meme stock timelines
Date	Sentiment Total Meme Stocks	Sentiment Meme Stock Institutions	Sentiment Meme Stock Choices	Sentiment Turbulence Meme Stocks	Mentions Total Meme Stocks	Mentions Meme Stock Institutions	Mentions Meme Stock Choices	Mentions Turbulence Meme Stocks		Total					Budlight
2020-01-05	55	-12	50	98	99226	682	3972	337			2020	2021	2022	2023		2020	2021	2022	2023
2020-01-12	52	22	30	91	102342	918	4892	217		Average Mentions	102347	211642	151463	342015	Average Mentions	70505.7	64618.5	68510.5	215748
2020-01-19	53	2	50	28	107593	922	4050	266		Standard Deviation Mentions	18269.1	270374	25759.8	178098	Standard Deviation Mentions	7751.64	7832.9	13338.6	165496
2020-01-26	32	41	40	44	100300	844	4929	204		Average Sentiment	43.1731	46.6538	46.2115	18.7115	Average Sentiment	57.6346	64.5192	62.0769	19.0385
2020-02-02	67	47	48	71	111245	680	4097	207		Standard Deviation Sentiment	18.53	9.82571	11.0814	28.5948	Standard Deviation Sentiment	13.1686	8.80617	5.56194	35.8532
2020-02-09	56	66	20	38	106125	2065	9381	195		Institutions					AMC
2020-02-16	56	9	57	-2	90935	849	4073	182			2020	2021	2022	2023		2020	2021	2022	2023
2020-02-23	54	28	6	2	112835	842	5915	229		Average Mentions	1247.65	7767.98	5927.04	10442.9	Average Mentions	15243.3	88783.5	60349.5	97995.9
2020-03-01	53	38	41	29	89874	1057	4728	307		Standard Deviation Mentions	1467.86	12791	3337.72	7717.05	Standard Deviation Mentions	9139.58	99334.9	15854.8	35114.7
2020-03-08	43	37	40	55	102192	824	5858	284		Average Sentiment	28.6731	13.7308	10.9615	-17.4038	Average Sentiment	19	37.7692	27.6154	31.4423
2020-03-15	3	38	-9	-35	163523	1184	12712	757		Standard Deviation Sentiment	33.6911	25.5351	22.477	38.9818	Standard Deviation Sentiment	27.2029	11.9961	16.0552	15.8169
2020-03-22	32	47	24	-38	111368	1037	6624	429		Choices					GME
2020-03-29	36	20	15	69	102332	681	6393	322			2020	2021	2022	2023		2020	2021	2022	2023
2020-04-05	56	-17	23	40	98303	764	5440	199		Average Mentions	6401.5	49390.8	26884.3	40071	Average Mentions	16622.1	80336.5	32790.8	36915.2
2020-04-12	56	4	4	-29	90667	1114	5335	383		Standard Deviation Mentions	2251.47	97755.5	9963.57	19070.1	Standard Deviation Mentions	14849.6	233370	11933.4	19962.4
2020-04-19	50	58	2	-48	109142	1157	5927	503		Average Sentiment	30.9038	35.1346	35.6346	16.9808	Average Sentiment	8.03846	21.6923	26.3269	25.3077
2020-04-26	36	27	16	8	109470	985	6381	438		Standard Deviation Sentiment	14.489	11.3016	15.8943	24.6676	Standard Deviation Sentiment	28.2725	13.0572	16.7516	14.5784
2020-05-03	62	48	40	-7	76121	801	4453	316		Turbulence
2020-05-10	58	59	43	-15	83589	938	7097	265			2020	2021	2022	2023
2020-05-17	56	50	39	26	69269	826	5220	353		Average Mentions	344.135	1209.04	2649.37	1983.98
2020-05-24	39	50	29	30	85457	993	4567	180		Standard Deviation Mentions	188.586	1088.25	5244.14	1745.52
2020-05-31	10	20	22	-26	89456	1136	4989	461		Average Sentiment	19.5769	15.25	33.9231	3.11538
2020-06-07	45	24	26	11	85802	1353	6209	428		Standard Deviation Sentiment	36.9134	35.6826	32.4048	41.3098
2020-06-14	-27	-67	23	53	152467	11455	6260	207
2020-06-21	46	41	28	0	97135	1142	4741	186
2020-06-28	50	77	42	-9	83021	677	4325	279
2020-07-05	-3	43	50	38	87945	918	4276	352
2020-07-12	44	60	49	58	84154	848	6460	233
2020-07-19	71	51	38	23	99230	756	4977	211
2020-07-26	52	12	35	19	92715	943	5106	465
2020-08-02	2	65	38	43	93886	1207	6214	264
2020-08-09	17	39	45	52	99367	993	6737	352
2020-08-16	58	36	49	47	88183	1354	5880	246
2020-08-23	54	40	44	37	95274	1526	5493	210
2020-08-30	36	45	25	10	98784	944	6235	418
2020-09-06	48	7	38	12	105734	1049	6592	411
2020-09-13	34	28	38	27	138450	1335	11340	359
2020-09-20	39	63	19	28	128838	1569	13135	368
2020-09-27	47	43	19	-63	100165	1187	5622	262
2020-10-04	47	69	31	68	109289	1493	7176	479
2020-10-11	45	-21	5	57	101312	1259	10475	226
2020-10-18	51	-8	26	52	111192	1095	6176	214
2020-10-25	59	-45	34	30	84741	925	5372	274
2020-11-01	44	43	24	47	97223	1235	5807	277
2020-11-08	34	-74	14	52	119464	1531	10709	1360
2020-11-15	53	30	44	23	112766	1081	6567	622
2020-11-22	41	70	26	6	152784	860	12709	586
2020-11-29	46	50	50	-13	104640	1096	7280	337
2020-12-06	39	0	34	-41	98709	925	6795	366
2020-12-13	43	-27	21	-37	99098	1001	6072	392
2020-12-20	52	56	35	-28	88355	963	5604	216
2020-12-27	63	59	27	-13	99968	859	5501	261
2021-01-03	53	21	29	-4	96217	1215	7918	292
2021-01-10	50	68	31	23	99708	1394	10466	280
2021-01-17	47	37	22	-11	129030	1901	18698	571
2021-01-24	19	-5	5	-20	2062979	92789	717385	7687
2021-01-31	13	-36	8	1	516839	28368	170330	3450
2021-02-07	35	-15	18	-12	187643	7292	36736	1672
2021-02-14	38	-31	25	2	161234	7771	32779	1140
2021-02-21	35	4	33	-35	222627	6892	50014	1445
2021-02-28	46	-12	26	-8	139716	4834	27373	1141
2021-03-07	50	-10	41	15	179110	4897	34426	1055
2021-03-14	49	-12	38	-8	151909	3662	24824	825
2021-03-21	35	-15	25	27	162068	6233	29726	1060
2021-03-28	49	16	25	-5	117148	2782	18647	911
2021-04-04	49	7	30	19	129392	4332	22208	875
2021-04-11	34	8	25	-6	147459	11736	26995	747
2021-04-18	53	57	43	5	124380	4039	23267	623
2021-04-25	55	30	40	3	131856	4694	23108	665
2021-05-02	58	41	43	10	144287	4855	26671	641
2021-05-09	54	2	46	-47	161085	4488	34341	834
2021-05-16	56	49	33	-2	177203	5570	38124	592
2021-05-23	50	46	31	88	251406	5371	69040	1758
2021-05-30	47	40	34	9	387265	16591	113383	2620
2021-06-06	33	3	25	7	305223	17779	79412	2816
2021-06-13	37	26	39	25	251840	6375	54404	1645
2021-06-20	41	25	39	78	186441	6116	40444	1408
2021-06-27	45	16	33	66	177238	5841	37654	761
2021-07-04	35	0	30	34	180586	5223	41535	1327
2021-07-11	46	3	36	-63	197213	8255	46046	1170
2021-07-18	50	-50	38	-76	195535	9533	37324	912
2021-07-25	63	-30	25	-47	165268	6465	30470	895
2021-08-01	50	35	51	41	162386	4826	34207	689
2021-08-08	52	17	60	14	185031	5881	38142	962
2021-08-15	46	30	31	32	140795	4273	24487	578
2021-08-22	53	50	26	15	163417	4157	30669	705
2021-08-29	53	20	43	11	136957	4035	23098	580
2021-09-05	56	4	53	0	150151	3462	26220	688
2021-09-12	50	-18	34	19	139249	5212	25847	1080
2021-09-19	52	31	43	64	135979	4152	22865	538
2021-09-26	26	32	17	17	179610	7202	32637	1086
2021-10-03	50	19	53	20	156136	4017	26511	849
2021-10-10	50	-6	48	45	153494	5038	26316	1159
2021-10-17	47	16	41	5	149478	9690	30154	1075
2021-10-24	58	13	49	79	160239	5586	29013	1168
2021-10-31	50	42	48	-14	162015	4144	32581	831
2021-11-07	52	1	46	-2	175820	6256	43453	1224
2021-11-14	56	34	46	44	159924	3802	27225	1039
2021-11-21	58	48	49	59	144986	3354	23973	826
2021-11-28	41	29	32	65	162715	3496	30855	678
2021-12-05	47	-14	38	27	153492	4445	27099	1464
2021-12-12	53	10	42	63	190399	5434	40915	1614
2021-12-19	51	37	36	52	157697	4444	23635	1490
2021-12-26	50	1	25	69	145535	3736	24674	729
2022-01-02	36	-15	28	-57	171879	6426	29303	1110
2022-01-09	38	-2	10	57	158059	5713	29847	1233
2022-01-16	48	-10	36	80	181107	5498	34548	1312
2022-01-23	40	-11	28	-16	174112	7396	31060	1230
2022-01-30	49	40	48	74	175978	8959	31577	1079
2022-02-06	46	-3	14	69	160163	5331	24951	1091
2022-02-13	47	-4	39	64	168402	6249	24571	963
2022-02-20	45	-4	26	40	140895	5241	21472	1014
2022-02-27	45	29	49	27	172731	5522	28321	1701
2022-03-06	42	-28	36	-9	168317	4948	26769	3084
2022-03-13	44	23	36	51	184423	5613	37641	2747
2022-03-20	46	59	33	74	175009	5015	32914	1599
2022-03-27	46	28	23	53	208641	7963	41674	1690
2022-04-03	46	8	30	85	213892	17782	65726	25334
2022-04-10	49	2	37	52	186571	5333	56584	27774
2022-04-17	55	33	34	65	166497	4420	23654	1423
2022-04-24	48	31	56	34	145838	4415	23086	1212
2022-05-01	53	43	47	71	148920	5152	21326	1423
2022-05-08	52	51	34	33	191313	11354	44867	4420
2022-05-15	54	45	41	45	163165	4492	28940	1778
2022-05-22	56	1	44	50	146177	4655	25337	1277
2022-05-29	51	5	40	18	147229	8879	28853	1418
2022-06-05	56	29	48	-8	148476	8213	25994	1111
2022-06-12	52	17	26	26	116419	3780	21946	1147
2022-06-19	55	24	47	67	120218	4044	20666	1010
2022-06-26	50	28	33	66	111501	3846	16139	978
2022-07-03	52	44	43	18	117621	3683	17859	1477
2022-07-10	52	20	47	19	128222	3931	19728	1161
2022-07-17	51	45	41	59	139916	3381	27047	3910
2022-07-24	48	-15	31	55	112741	3090	19805	1177
2022-07-31	49	-13	22	2	162315	8095	28897	1007
2022-08-07	55	14	40	-19	168676	5799	31037	1339
2022-08-14	45	2	36	12	169070	18976	38418	15027
2022-08-21	40	-10	16	20	182907	9409	38719	1057
2022-08-28	48	-20	43	-13	140125	4181	24835	953
2022-09-04	57	-13	46	-13	137930	5538	30303	1521
2022-09-11	45	-19	23	25	125578	3633	15470	916
2022-09-18	47	15	47	21	118901	5205	15091	792
2022-09-25	43	-8	29	35	143516	13882	23944	951
2022-10-02	53	-16	66	-6	127639	3632	16138	480
2022-10-09	55	8	38	43	136688	3379	27104	681
2022-10-16	47	37	31	41	112084	2768	15517	539
2022-10-23	47	18	51	59	121037	2719	16924	635
2022-10-30	30	-12	57	19	140291	3594	20183	637
2022-11-06	51	38	46	34	168368	3784	20403	749
2022-11-13	41	-3	39	56	156978	5384	23334	907
2022-11-20	44	16	34	58	144300	2776	27503	2228
2022-11-27	47	11	44	41	127107	3812	18892	2061
2022-12-04	36	-35	30	-31	155512	5666	24743	2493
2022-12-11	42	8	31	79	131657	6200	15666	1411
2022-12-18	-21	13	-46	-6	158046	5383	28681	1602
2022-12-25	50	26	45	45	102915	4067	13975	1898
2023-01-01	43	-10	32	65	96871	3632	15246	899
2023-01-08	51	-28	30	27	114315	3617	15325	1094
2023-01-15	59	-18	43	19	105433	3695	15346	950
2023-01-22	48	21	29	35	118117	3372	14298	661
2023-01-29	48	-2	14	59	131776	2665	16159	1140
2023-02-05	34	8	17	30	260348	13049	40046	3014
2023-02-12	48	74	28	-27	276942	7216	30837	1931
2023-02-19	42	13	34	52	213096	7198	33716	2429
2023-02-26	48	-11	38	2	263141	9919	41982	3823
2023-03-05	44	-8	52	28	240478	14494	32363	1731
2023-03-12	46	11	24	25	257101	9201	39896	1634
2023-03-19	54	44	40	49	398193	10303	51349	3402
2023-03-26	43	27	32	13	293574	11926	52084	1515
2023-04-02	-31	-22	-37	-42	939336	13005	89982	2580
2023-04-09	-36	-28	-38	57	953991	41428	79828	8870
2023-04-16	-19	-67	-3	-24	700041	17420	55076	2471
2023-04-23	-9	-48	55	38	550665	10779	52547	1630
2023-04-30	-12	6	-13	-29	580417	9354	104696	3640
2023-05-07	-7	39	-14	9	375124	10374	32835	1494
2023-05-14	-4	-23	18	-56	384618	8091	44613	1542
2023-05-21	-39	-91	-57	-81	661256	28739	58407	4565
2023-05-28	-25	-82	-6	-59	489137	15030	45503	1839
2023-06-04	5	-28	25	-50	390106	10632	47353	1519
2023-06-11	-18	-69	8	-47	426455	8892	45506	2227
2023-06-18	-12	-51	9	9	329096	5963	29029	978
2023-06-25	-30	-49	6	9	434201	6413	33007	1684
2023-07-02	-31	-78	5	6	320595	7118	28487	1545
2023-07-09	4	-84	5	-33	332027	7775	37929	1551
2023-07-16	-8	-24	7	-32	433480	10296	46289	3818
2023-07-23	-17	-54	-9	55	423437	10543	49103	7723
2023-07-30	19	-48	-31	-69	423391	18607	43728	3098
2023-08-06	22	-73	-16	-95	469859	29054	83181	6702
2023-08-13	8	-66	36	-9	396789	9976	59233	1916
2023-08-20	5	-22	31	-23	331261	15740	54152	1620
2023-08-27	28	-14	30	-16	321515	9245	50509	708
2023-09-03	18	32	35	8	363425	34583	59629	1386
2023-09-10	7	-13	12	19	286005	6967	36413	1349
2023-09-17	42	-6	14	-18	245116	8359	30717	635
2023-09-24	38	15	27	-1	297473	6771	30514	756
2023-10-01	55	4	59	59	296352	4810	35192	1118
2023-10-08	37	10	42	33	285296	6341	33981	1077
2023-10-15	26	-14	30	76	252599	7215	28243	1228
2023-10-22	19	49	28	64	264626	6349	24289	987
2023-10-29	35	10	11	23	244874	7277	26678	1023
2023-11-05	43	-35	46	34	236824	5661	30875	897
2023-11-12	31	-75	-5	-39	234665	9066	28211	910
2023-11-19	48	-64	16	17	211297	6139	25379	592
2023-11-26	42	21	30	41	250647	5791	29992	997
2023-12-03	36	-14	36	-52	223357	7256	26387	747
2023-12-10	29	44	23	-12	237349	7403	25681	560
2023-12-17	40	-11	12	3	219158	4482	23210	615
2023-12-24	26	-3	43	12	199528	3802	18663	347

## Sheet: btc timelines
Sentiment	BTC Sentiment		Mentions	BTC Mentions
Jan 5, 2020 12:00:00 AM	58		Jan 5, 2020 12:00:00 AM	368285				Stats	2020	2021	2022	2023
Jan 12, 2020 12:00:00 AM	56		Jan 12, 2020 12:00:00 AM	374265				Average Mentions	407689	957429	868127	1.0802e+06
Jan 19, 2020 12:00:00 AM	52		Jan 19, 2020 12:00:00 AM	397072				Standard Deviation Mentions	133908	138620	119802	623231
Jan 26, 2020 12:00:00 AM	57		Jan 26, 2020 12:00:00 AM	377886				Average Sentiment	51.7115	48.1154	40.9231	46.8491
Feb 2, 2020 12:00:00 AM	52		Feb 2, 2020 12:00:00 AM	297266				Standard Deviation Sentiment	7.50251	6.98922	9.2923	8.50429
Feb 9, 2020 12:00:00 AM	52		Feb 9, 2020 12:00:00 AM	300285
Feb 16, 2020 12:00:00 AM	55		Feb 16, 2020 12:00:00 AM	359306
Feb 23, 2020 12:00:00 AM	47		Feb 23, 2020 12:00:00 AM	347294
Mar 1, 2020 12:00:00 AM	47		Mar 1, 2020 12:00:00 AM	247402
Mar 8, 2020 12:00:00 AM	31		Mar 8, 2020 12:00:00 AM	299786
Mar 15, 2020 12:00:00 AM	45		Mar 15, 2020 12:00:00 AM	321954
Mar 22, 2020 12:00:00 AM	50		Mar 22, 2020 12:00:00 AM	276839
Mar 29, 2020 12:00:00 AM	54		Mar 29, 2020 12:00:00 AM	291824
Apr 5, 2020 12:00:00 AM	64		Apr 5, 2020 12:00:00 AM	365595
Apr 12, 2020 12:00:00 AM	58		Apr 12, 2020 12:00:00 AM	290878
Apr 19, 2020 12:00:00 AM	52		Apr 19, 2020 12:00:00 AM	320600
Apr 26, 2020 12:00:00 AM	47		Apr 26, 2020 12:00:00 AM	284006
May 3, 2020 12:00:00 AM	51		May 3, 2020 12:00:00 AM	303235
May 10, 2020 12:00:00 AM	48		May 10, 2020 12:00:00 AM	301120
May 17, 2020 12:00:00 AM	48		May 17, 2020 12:00:00 AM	306488
May 24, 2020 12:00:00 AM	53		May 24, 2020 12:00:00 AM	397768
May 31, 2020 12:00:00 AM	53		May 31, 2020 12:00:00 AM	308868
Jun 7, 2020 12:00:00 AM	53		Jun 7, 2020 12:00:00 AM	279607
Jun 14, 2020 12:00:00 AM	47		Jun 14, 2020 12:00:00 AM	272208
Jun 21, 2020 12:00:00 AM	53		Jun 21, 2020 12:00:00 AM	368885
Jun 28, 2020 12:00:00 AM	64		Jun 28, 2020 12:00:00 AM	512872
Jul 5, 2020 12:00:00 AM	50		Jul 5, 2020 12:00:00 AM	439902
Jul 12, 2020 12:00:00 AM	21		Jul 12, 2020 12:00:00 AM	500012
Jul 19, 2020 12:00:00 AM	45		Jul 19, 2020 12:00:00 AM	397340
Jul 26, 2020 12:00:00 AM	46		Jul 26, 2020 12:00:00 AM	415788
Aug 2, 2020 12:00:00 AM	45		Aug 2, 2020 12:00:00 AM	289966
Aug 9, 2020 12:00:00 AM	48		Aug 9, 2020 12:00:00 AM	299584
Aug 16, 2020 12:00:00 AM	50		Aug 16, 2020 12:00:00 AM	453425
Aug 23, 2020 12:00:00 AM	52		Aug 23, 2020 12:00:00 AM	509248
Aug 30, 2020 12:00:00 AM	52		Aug 30, 2020 12:00:00 AM	402589
Sep 6, 2020 12:00:00 AM	56		Sep 6, 2020 12:00:00 AM	444194
Sep 13, 2020 12:00:00 AM	56		Sep 13, 2020 12:00:00 AM	435482
Sep 20, 2020 12:00:00 AM	62		Sep 20, 2020 12:00:00 AM	686893
Sep 27, 2020 12:00:00 AM	69		Sep 27, 2020 12:00:00 AM	639753
Oct 4, 2020 12:00:00 AM	62		Oct 4, 2020 12:00:00 AM	497928
Oct 11, 2020 12:00:00 AM	60		Oct 11, 2020 12:00:00 AM	412021
Oct 18, 2020 12:00:00 AM	57		Oct 18, 2020 12:00:00 AM	469236
Oct 25, 2020 12:00:00 AM	55		Oct 25, 2020 12:00:00 AM	487445
Nov 1, 2020 12:00:00 AM	49		Nov 1, 2020 12:00:00 AM	344421
Nov 8, 2020 12:00:00 AM	49		Nov 8, 2020 12:00:00 AM	304607
Nov 15, 2020 12:00:00 AM	47		Nov 15, 2020 12:00:00 AM	414885
Nov 22, 2020 12:00:00 AM	50		Nov 22, 2020 12:00:00 AM	579469
Nov 29, 2020 12:00:00 AM	48		Nov 29, 2020 12:00:00 AM	471118
Dec 6, 2020 12:00:00 AM	50		Dec 6, 2020 12:00:00 AM	419337
Dec 13, 2020 12:00:00 AM	52		Dec 13, 2020 12:00:00 AM	631530
Dec 20, 2020 12:00:00 AM	55		Dec 20, 2020 12:00:00 AM	796707
Dec 27, 2020 12:00:00 AM	56		Dec 27, 2020 12:00:00 AM	885338
Jan 3, 2021 12:00:00 AM	57		Jan 3, 2021 12:00:00 AM	903216
Jan 10, 2021 12:00:00 AM	37		Jan 10, 2021 12:00:00 AM	641065
Jan 17, 2021 12:00:00 AM	39		Jan 17, 2021 12:00:00 AM	619870
Jan 24, 2021 12:00:00 AM	55		Jan 24, 2021 12:00:00 AM	929667
Jan 31, 2021 12:00:00 AM	62		Jan 31, 2021 12:00:00 AM	770472
Feb 7, 2021 12:00:00 AM	53		Feb 7, 2021 12:00:00 AM	978810
Feb 14, 2021 12:00:00 AM	42		Feb 14, 2021 12:00:00 AM	1097001
Feb 21, 2021 12:00:00 AM	41		Feb 21, 2021 12:00:00 AM	988771
Feb 28, 2021 12:00:00 AM	50		Feb 28, 2021 12:00:00 AM	791916
Mar 7, 2021 12:00:00 AM	48		Mar 7, 2021 12:00:00 AM	801423
Mar 14, 2021 12:00:00 AM	48		Mar 14, 2021 12:00:00 AM	841990
Mar 21, 2021 12:00:00 AM	58		Mar 21, 2021 12:00:00 AM	889695
Mar 28, 2021 12:00:00 AM	56		Mar 28, 2021 12:00:00 AM	943233
Apr 4, 2021 12:00:00 AM	51		Apr 4, 2021 12:00:00 AM	1231339
Apr 11, 2021 12:00:00 AM	41		Apr 11, 2021 12:00:00 AM	1173220
Apr 18, 2021 12:00:00 AM	37		Apr 18, 2021 12:00:00 AM	1030378
Apr 25, 2021 12:00:00 AM	48		Apr 25, 2021 12:00:00 AM	1020283
May 2, 2021 12:00:00 AM	50		May 2, 2021 12:00:00 AM	917383
May 9, 2021 12:00:00 AM	38		May 9, 2021 12:00:00 AM	1143816
May 16, 2021 12:00:00 AM	34		May 16, 2021 12:00:00 AM	1473178
May 23, 2021 12:00:00 AM	38		May 23, 2021 12:00:00 AM	1207810
May 30, 2021 12:00:00 AM	51		May 30, 2021 12:00:00 AM	1063156
Jun 6, 2021 12:00:00 AM	43		Jun 6, 2021 12:00:00 AM	1131125
Jun 13, 2021 12:00:00 AM	43		Jun 13, 2021 12:00:00 AM	961049
Jun 20, 2021 12:00:00 AM	43		Jun 20, 2021 12:00:00 AM	1008461
Jun 27, 2021 12:00:00 AM	48		Jun 27, 2021 12:00:00 AM	914863
Jul 4, 2021 12:00:00 AM	46		Jul 4, 2021 12:00:00 AM	894396
Jul 11, 2021 12:00:00 AM	48		Jul 11, 2021 12:00:00 AM	895109
Jul 18, 2021 12:00:00 AM	49		Jul 18, 2021 12:00:00 AM	976495
Jul 25, 2021 12:00:00 AM	50		Jul 25, 2021 12:00:00 AM	956527
Aug 1, 2021 12:00:00 AM	49		Aug 1, 2021 12:00:00 AM	896809
Aug 8, 2021 12:00:00 AM	55		Aug 8, 2021 12:00:00 AM	908543
Aug 15, 2021 12:00:00 AM	58		Aug 15, 2021 12:00:00 AM	905738
Aug 22, 2021 12:00:00 AM	58		Aug 22, 2021 12:00:00 AM	915959
Aug 29, 2021 12:00:00 AM	55		Aug 29, 2021 12:00:00 AM	1006539
Sep 5, 2021 12:00:00 AM	52		Sep 5, 2021 12:00:00 AM	1076528
Sep 12, 2021 12:00:00 AM	53		Sep 12, 2021 12:00:00 AM	878007
Sep 19, 2021 12:00:00 AM	46		Sep 19, 2021 12:00:00 AM	926350
Sep 26, 2021 12:00:00 AM	45		Sep 26, 2021 12:00:00 AM	803396
Oct 3, 2021 12:00:00 AM	56		Oct 3, 2021 12:00:00 AM	884216
Oct 10, 2021 12:00:00 AM	49		Oct 10, 2021 12:00:00 AM	1025964
Oct 17, 2021 12:00:00 AM	57		Oct 17, 2021 12:00:00 AM	1010386
Oct 24, 2021 12:00:00 AM	57		Oct 24, 2021 12:00:00 AM	948774
Oct 31, 2021 12:00:00 AM	57		Oct 31, 2021 12:00:00 AM	987890
Nov 7, 2021 12:00:00 AM	49		Nov 7, 2021 12:00:00 AM	947997
Nov 14, 2021 12:00:00 AM	37		Nov 14, 2021 12:00:00 AM	968199
Nov 21, 2021 12:00:00 AM	48		Nov 21, 2021 12:00:00 AM	913316
Nov 28, 2021 12:00:00 AM	37		Nov 28, 2021 12:00:00 AM	952217
Dec 5, 2021 12:00:00 AM	42		Dec 5, 2021 12:00:00 AM	954503
Dec 12, 2021 12:00:00 AM	41		Dec 12, 2021 12:00:00 AM	893908
Dec 19, 2021 12:00:00 AM	52		Dec 19, 2021 12:00:00 AM	885294
Dec 26, 2021 12:00:00 AM	45		Dec 26, 2021 12:00:00 AM	900054
Jan 2, 2022 12:00:00 AM	35		Jan 2, 2022 12:00:00 AM	951329
Jan 9, 2022 12:00:00 AM	42		Jan 9, 2022 12:00:00 AM	919393
Jan 16, 2022 12:00:00 AM	36		Jan 16, 2022 12:00:00 AM	892087
Jan 23, 2022 12:00:00 AM	26		Jan 23, 2022 12:00:00 AM	911048
Jan 30, 2022 12:00:00 AM	32		Jan 30, 2022 12:00:00 AM	874036
Feb 6, 2022 12:00:00 AM	30		Feb 6, 2022 12:00:00 AM	920460
Feb 13, 2022 12:00:00 AM	36		Feb 13, 2022 12:00:00 AM	996310
Feb 20, 2022 12:00:00 AM	34		Feb 20, 2022 12:00:00 AM	834625
Feb 27, 2022 12:00:00 AM	38		Feb 27, 2022 12:00:00 AM	834727
Mar 6, 2022 12:00:00 AM	26		Mar 6, 2022 12:00:00 AM	886880
Mar 13, 2022 12:00:00 AM	33		Mar 13, 2022 12:00:00 AM	883436
Mar 20, 2022 12:00:00 AM	33		Mar 20, 2022 12:00:00 AM	987737
Mar 27, 2022 12:00:00 AM	29		Mar 27, 2022 12:00:00 AM	987758
Apr 3, 2022 12:00:00 AM	35		Apr 3, 2022 12:00:00 AM	1168170
Apr 10, 2022 12:00:00 AM	32		Apr 10, 2022 12:00:00 AM	1079583
Apr 17, 2022 12:00:00 AM	30		Apr 17, 2022 12:00:00 AM	1026290
Apr 24, 2022 12:00:00 AM	36		Apr 24, 2022 12:00:00 AM	1004289
May 1, 2022 12:00:00 AM	28		May 1, 2022 12:00:00 AM	949261
May 8, 2022 12:00:00 AM	25		May 8, 2022 12:00:00 AM	1029017
May 15, 2022 12:00:00 AM	37		May 15, 2022 12:00:00 AM	935234
May 22, 2022 12:00:00 AM	38		May 22, 2022 12:00:00 AM	870615
May 29, 2022 12:00:00 AM	42		May 29, 2022 12:00:00 AM	817366
Jun 5, 2022 12:00:00 AM	38		Jun 5, 2022 12:00:00 AM	867487
Jun 12, 2022 12:00:00 AM	24		Jun 12, 2022 12:00:00 AM	967310
Jun 19, 2022 12:00:00 AM	38		Jun 19, 2022 12:00:00 AM	929722
Jun 26, 2022 12:00:00 AM	43		Jun 26, 2022 12:00:00 AM	856651
Jul 3, 2022 12:00:00 AM	45		Jul 3, 2022 12:00:00 AM	743046
Jul 10, 2022 12:00:00 AM	44		Jul 10, 2022 12:00:00 AM	713165
Jul 17, 2022 12:00:00 AM	55		Jul 17, 2022 12:00:00 AM	794638
Jul 24, 2022 12:00:00 AM	50		Jul 24, 2022 12:00:00 AM	662519
Jul 31, 2022 12:00:00 AM	51		Jul 31, 2022 12:00:00 AM	761299
Aug 7, 2022 12:00:00 AM	52		Aug 7, 2022 12:00:00 AM	799269
Aug 14, 2022 12:00:00 AM	47		Aug 14, 2022 12:00:00 AM	731896
Aug 21, 2022 12:00:00 AM	44		Aug 21, 2022 12:00:00 AM	848610
Aug 28, 2022 12:00:00 AM	39		Aug 28, 2022 12:00:00 AM	902232
Sep 4, 2022 12:00:00 AM	46		Sep 4, 2022 12:00:00 AM	966778
Sep 11, 2022 12:00:00 AM	43		Sep 11, 2022 12:00:00 AM	990253
Sep 18, 2022 12:00:00 AM	43		Sep 18, 2022 12:00:00 AM	957265
Sep 25, 2022 12:00:00 AM	53		Sep 25, 2022 12:00:00 AM	853237
Oct 2, 2022 12:00:00 AM	64		Oct 2, 2022 12:00:00 AM	874544
Oct 9, 2022 12:00:00 AM	55		Oct 9, 2022 12:00:00 AM	732777
Oct 16, 2022 12:00:00 AM	53		Oct 16, 2022 12:00:00 AM	797627
Oct 23, 2022 12:00:00 AM	53		Oct 23, 2022 12:00:00 AM	767763
Oct 30, 2022 12:00:00 AM	57		Oct 30, 2022 12:00:00 AM	841276
Nov 6, 2022 12:00:00 AM	38		Nov 6, 2022 12:00:00 AM	867111
Nov 13, 2022 12:00:00 AM	40		Nov 13, 2022 12:00:00 AM	828072
Nov 20, 2022 12:00:00 AM	47		Nov 20, 2022 12:00:00 AM	831813
Nov 27, 2022 12:00:00 AM	50		Nov 27, 2022 12:00:00 AM	829537
Dec 4, 2022 12:00:00 AM	45		Dec 4, 2022 12:00:00 AM	792250
Dec 11, 2022 12:00:00 AM	50		Dec 11, 2022 12:00:00 AM	809292
Dec 18, 2022 12:00:00 AM	49		Dec 18, 2022 12:00:00 AM	598470
Dec 25, 2022 12:00:00 AM	39		Dec 25, 2022 12:00:00 AM	467041
Jan 1, 2023 12:00:00 AM	29		Jan 1, 2023 12:00:00 AM	420852
Jan 8, 2023 12:00:00 AM	43		Jan 8, 2023 12:00:00 AM	460073
Jan 15, 2023 12:00:00 AM	43		Jan 15, 2023 12:00:00 AM	459041
Jan 22, 2023 12:00:00 AM	41		Jan 22, 2023 12:00:00 AM	448233
Jan 29, 2023 12:00:00 AM	44		Jan 29, 2023 12:00:00 AM	415138
Feb 5, 2023 12:00:00 AM	44		Feb 5, 2023 12:00:00 AM	807404
Feb 12, 2023 12:00:00 AM	45		Feb 12, 2023 12:00:00 AM	1079592
Feb 19, 2023 12:00:00 AM	47		Feb 19, 2023 12:00:00 AM	1220543
Feb 26, 2023 12:00:00 AM	43		Feb 26, 2023 12:00:00 AM	897145
Mar 5, 2023 12:00:00 AM	35		Mar 5, 2023 12:00:00 AM	911003
Mar 12, 2023 12:00:00 AM	45		Mar 12, 2023 12:00:00 AM	1206111
Mar 19, 2023 12:00:00 AM	44		Mar 19, 2023 12:00:00 AM	1383773
Mar 26, 2023 12:00:00 AM	45		Mar 26, 2023 12:00:00 AM	1173586
Apr 2, 2023 12:00:00 AM	37		Apr 2, 2023 12:00:00 AM	970463
Apr 9, 2023 12:00:00 AM	36		Apr 9, 2023 12:00:00 AM	1041451
Apr 16, 2023 12:00:00 AM	36		Apr 16, 2023 12:00:00 AM	830921
Apr 23, 2023 12:00:00 AM	44		Apr 23, 2023 12:00:00 AM	802497
Apr 30, 2023 12:00:00 AM	44		Apr 30, 2023 12:00:00 AM	846953
May 7, 2023 12:00:00 AM	22		May 7, 2023 12:00:00 AM	817064
May 14, 2023 12:00:00 AM	41		May 14, 2023 12:00:00 AM	885512
May 21, 2023 12:00:00 AM	48		May 21, 2023 12:00:00 AM	955573
May 28, 2023 12:00:00 AM	45		May 28, 2023 12:00:00 AM	906372
Jun 4, 2023 12:00:00 AM	46		Jun 4, 2023 12:00:00 AM	1063480
Jun 11, 2023 12:00:00 AM	42		Jun 11, 2023 12:00:00 AM	1091381
Jun 18, 2023 12:00:00 AM	70		Jun 18, 2023 12:00:00 AM	1224702
Jun 25, 2023 12:00:00 AM	46		Jun 25, 2023 12:00:00 AM	1008723
Jul 2, 2023 12:00:00 AM	49		Jul 2, 2023 12:00:00 AM	994291
Jul 9, 2023 12:00:00 AM	55		Jul 9, 2023 12:00:00 AM	1084306
Jul 16, 2023 12:00:00 AM	38		Jul 16, 2023 12:00:00 AM	862675
Jul 23, 2023 12:00:00 AM	48		Jul 23, 2023 12:00:00 AM	984311
Jul 30, 2023 12:00:00 AM	52		Jul 30, 2023 12:00:00 AM	772330
Aug 6, 2023 12:00:00 AM	69		Aug 6, 2023 12:00:00 AM	911661
Aug 13, 2023 12:00:00 AM	41		Aug 13, 2023 12:00:00 AM	1014109
Aug 20, 2023 12:00:00 AM	56		Aug 20, 2023 12:00:00 AM	1042295
Aug 27, 2023 12:00:00 AM	42		Aug 27, 2023 12:00:00 AM	1187636
Sep 3, 2023 12:00:00 AM	54		Sep 3, 2023 12:00:00 AM	952409
Sep 10, 2023 12:00:00 AM	45		Sep 10, 2023 12:00:00 AM	809575
Sep 17, 2023 12:00:00 AM	47		Sep 17, 2023 12:00:00 AM	763849
Sep 24, 2023 12:00:00 AM	53		Sep 24, 2023 12:00:00 AM	842771
Oct 1, 2023 12:00:00 AM	55		Oct 1, 2023 12:00:00 AM	941094
Oct 8, 2023 12:00:00 AM	45		Oct 8, 2023 12:00:00 AM	938441
Oct 15, 2023 12:00:00 AM	44		Oct 15, 2023 12:00:00 AM	1035964
Oct 22, 2023 12:00:00 AM	52		Oct 22, 2023 12:00:00 AM	1363032
Oct 29, 2023 12:00:00 AM	50		Oct 29, 2023 12:00:00 AM	1516685
Nov 5, 2023 12:00:00 AM	51		Nov 5, 2023 12:00:00 AM	1339572
Nov 12, 2023 12:00:00 AM	49		Nov 12, 2023 12:00:00 AM	1656501
Nov 19, 2023 12:00:00 AM	56		Nov 19, 2023 12:00:00 AM	1311245
Nov 26, 2023 12:00:00 AM	56		Nov 26, 2023 12:00:00 AM	2050250
Dec 3, 2023 12:00:00 AM	52		Dec 3, 2023 12:00:00 AM	1771016
Dec 10, 2023 12:00:00 AM	47		Dec 10, 2023 12:00:00 AM	1385873
Dec 17, 2023 12:00:00 AM	51		Dec 17, 2023 12:00:00 AM	1410831
Dec 24, 2023 12:00:00 AM	61		Dec 24, 2023 12:00:00 AM	4800892
Dec 31, 2023 12:00:00 AM	60		Dec 31, 2023 12:00:00 AM	179258

## Sheet: eth timeline
Sentiment	eth sentiment		Mentions	eth mentions
Jan 5, 2020 12:00:00 AM	85		Jan 5, 2020 12:00:00 AM	71762				Stats	2020	2021	2022	2023
Jan 12, 2020 12:00:00 AM	82		Jan 12, 2020 12:00:00 AM	74419				Average Mentions	84355.8	265453	452259	1.46272e+06
Jan 19, 2020 12:00:00 AM	85		Jan 19, 2020 12:00:00 AM	75146				Standard Deviation Mentions	23074.6	79706.3	68289.1	1.92228e+06
Jan 26, 2020 12:00:00 AM	83		Jan 26, 2020 12:00:00 AM	75290				Average Sentiment	75.3269	69.6923	67.9423	65.4151
Feb 2, 2020 12:00:00 AM	74		Feb 2, 2020 12:00:00 AM	63765				Standard Deviation Sentiment	7.92791	4.47011	7.24748	12.8862
Feb 9, 2020 12:00:00 AM	80		Feb 9, 2020 12:00:00 AM	66394
Feb 16, 2020 12:00:00 AM	83		Feb 16, 2020 12:00:00 AM	77691
Feb 23, 2020 12:00:00 AM	81		Feb 23, 2020 12:00:00 AM	68692
Mar 1, 2020 12:00:00 AM	71		Mar 1, 2020 12:00:00 AM	52123
Mar 8, 2020 12:00:00 AM	72		Mar 8, 2020 12:00:00 AM	52809
Mar 15, 2020 12:00:00 AM	78		Mar 15, 2020 12:00:00 AM	47743
Mar 22, 2020 12:00:00 AM	82		Mar 22, 2020 12:00:00 AM	51676
Mar 29, 2020 12:00:00 AM	83		Mar 29, 2020 12:00:00 AM	54524
Apr 5, 2020 12:00:00 AM	87		Apr 5, 2020 12:00:00 AM	71674
Apr 12, 2020 12:00:00 AM	84		Apr 12, 2020 12:00:00 AM	63885
Apr 19, 2020 12:00:00 AM	81		Apr 19, 2020 12:00:00 AM	68501
Apr 26, 2020 12:00:00 AM	78		Apr 26, 2020 12:00:00 AM	59863
May 3, 2020 12:00:00 AM	76		May 3, 2020 12:00:00 AM	60600
May 10, 2020 12:00:00 AM	72		May 10, 2020 12:00:00 AM	57865
May 17, 2020 12:00:00 AM	74		May 17, 2020 12:00:00 AM	63907
May 24, 2020 12:00:00 AM	82		May 24, 2020 12:00:00 AM	83231
May 31, 2020 12:00:00 AM	75		May 31, 2020 12:00:00 AM	73158
Jun 7, 2020 12:00:00 AM	75		Jun 7, 2020 12:00:00 AM	66504
Jun 14, 2020 12:00:00 AM	72		Jun 14, 2020 12:00:00 AM	67131
Jun 21, 2020 12:00:00 AM	75		Jun 21, 2020 12:00:00 AM	81267
Jun 28, 2020 12:00:00 AM	84		Jun 28, 2020 12:00:00 AM	101097
Jul 5, 2020 12:00:00 AM	77		Jul 5, 2020 12:00:00 AM	92480
Jul 12, 2020 12:00:00 AM	75		Jul 12, 2020 12:00:00 AM	80493
Jul 19, 2020 12:00:00 AM	73		Jul 19, 2020 12:00:00 AM	90147
Jul 26, 2020 12:00:00 AM	66		Jul 26, 2020 12:00:00 AM	102669
Aug 2, 2020 12:00:00 AM	56		Aug 2, 2020 12:00:00 AM	81919
Aug 9, 2020 12:00:00 AM	54		Aug 9, 2020 12:00:00 AM	81375
Aug 16, 2020 12:00:00 AM	61		Aug 16, 2020 12:00:00 AM	99246
Aug 23, 2020 12:00:00 AM	71		Aug 23, 2020 12:00:00 AM	118908
Aug 30, 2020 12:00:00 AM	56		Aug 30, 2020 12:00:00 AM	107118
Sep 6, 2020 12:00:00 AM	70		Sep 6, 2020 12:00:00 AM	111263
Sep 13, 2020 12:00:00 AM	72		Sep 13, 2020 12:00:00 AM	101700
Sep 20, 2020 12:00:00 AM	80		Sep 20, 2020 12:00:00 AM	135085
Sep 27, 2020 12:00:00 AM	83		Sep 27, 2020 12:00:00 AM	124287
Oct 4, 2020 12:00:00 AM	78		Oct 4, 2020 12:00:00 AM	100766
Oct 11, 2020 12:00:00 AM	79		Oct 11, 2020 12:00:00 AM	107873
Oct 18, 2020 12:00:00 AM	80		Oct 18, 2020 12:00:00 AM	112071
Oct 25, 2020 12:00:00 AM	76		Oct 25, 2020 12:00:00 AM	103055
Nov 1, 2020 12:00:00 AM	69		Nov 1, 2020 12:00:00 AM	79049
Nov 8, 2020 12:00:00 AM	58		Nov 8, 2020 12:00:00 AM	71649
Nov 15, 2020 12:00:00 AM	63		Nov 15, 2020 12:00:00 AM	80648
Nov 22, 2020 12:00:00 AM	77		Nov 22, 2020 12:00:00 AM	107712
Nov 29, 2020 12:00:00 AM	75		Nov 29, 2020 12:00:00 AM	90031
Dec 6, 2020 12:00:00 AM	74		Dec 6, 2020 12:00:00 AM	81057
Dec 13, 2020 12:00:00 AM	77		Dec 13, 2020 12:00:00 AM	101178
Dec 20, 2020 12:00:00 AM	83		Dec 20, 2020 12:00:00 AM	131331
Dec 27, 2020 12:00:00 AM	80		Dec 27, 2020 12:00:00 AM	142672
Jan 3, 2021 12:00:00 AM	75		Jan 3, 2021 12:00:00 AM	172751
Jan 10, 2021 12:00:00 AM	68		Jan 10, 2021 12:00:00 AM	115004
Jan 17, 2021 12:00:00 AM	70		Jan 17, 2021 12:00:00 AM	128471
Jan 24, 2021 12:00:00 AM	77		Jan 24, 2021 12:00:00 AM	176315
Jan 31, 2021 12:00:00 AM	70		Jan 31, 2021 12:00:00 AM	179601
Feb 7, 2021 12:00:00 AM	66		Feb 7, 2021 12:00:00 AM	172491
Feb 14, 2021 12:00:00 AM	66		Feb 14, 2021 12:00:00 AM	181107
Feb 21, 2021 12:00:00 AM	66		Feb 21, 2021 12:00:00 AM	192939
Feb 28, 2021 12:00:00 AM	71		Feb 28, 2021 12:00:00 AM	168181
Mar 7, 2021 12:00:00 AM	74		Mar 7, 2021 12:00:00 AM	172262
Mar 14, 2021 12:00:00 AM	72		Mar 14, 2021 12:00:00 AM	173479
Mar 21, 2021 12:00:00 AM	73		Mar 21, 2021 12:00:00 AM	183359
Mar 28, 2021 12:00:00 AM	77		Mar 28, 2021 12:00:00 AM	230516
Apr 4, 2021 12:00:00 AM	77		Apr 4, 2021 12:00:00 AM	210014
Apr 11, 2021 12:00:00 AM	73		Apr 11, 2021 12:00:00 AM	217361
Apr 18, 2021 12:00:00 AM	71		Apr 18, 2021 12:00:00 AM	238214
Apr 25, 2021 12:00:00 AM	70		Apr 25, 2021 12:00:00 AM	256199
May 2, 2021 12:00:00 AM	68		May 2, 2021 12:00:00 AM	294307
May 9, 2021 12:00:00 AM	57		May 9, 2021 12:00:00 AM	297388
May 16, 2021 12:00:00 AM	64		May 16, 2021 12:00:00 AM	273903
May 23, 2021 12:00:00 AM	68		May 23, 2021 12:00:00 AM	274246
May 30, 2021 12:00:00 AM	67		May 30, 2021 12:00:00 AM	250297
Jun 6, 2021 12:00:00 AM	71		Jun 6, 2021 12:00:00 AM	219983
Jun 13, 2021 12:00:00 AM	74		Jun 13, 2021 12:00:00 AM	215869
Jun 20, 2021 12:00:00 AM	73		Jun 20, 2021 12:00:00 AM	213160
Jun 27, 2021 12:00:00 AM	76		Jun 27, 2021 12:00:00 AM	213743
Jul 4, 2021 12:00:00 AM	77		Jul 4, 2021 12:00:00 AM	219809
Jul 11, 2021 12:00:00 AM	75		Jul 11, 2021 12:00:00 AM	218702
Jul 18, 2021 12:00:00 AM	74		Jul 18, 2021 12:00:00 AM	236796
Jul 25, 2021 12:00:00 AM	75		Jul 25, 2021 12:00:00 AM	227190
Aug 1, 2021 12:00:00 AM	62		Aug 1, 2021 12:00:00 AM	284236
Aug 8, 2021 12:00:00 AM	66		Aug 8, 2021 12:00:00 AM	274191
Aug 15, 2021 12:00:00 AM	72		Aug 15, 2021 12:00:00 AM	264176
Aug 22, 2021 12:00:00 AM	69		Aug 22, 2021 12:00:00 AM	290411
Aug 29, 2021 12:00:00 AM	65		Aug 29, 2021 12:00:00 AM	362785
Sep 5, 2021 12:00:00 AM	64		Sep 5, 2021 12:00:00 AM	332655
Sep 12, 2021 12:00:00 AM	68		Sep 12, 2021 12:00:00 AM	302439
Sep 19, 2021 12:00:00 AM	69		Sep 19, 2021 12:00:00 AM	287103
Sep 26, 2021 12:00:00 AM	68		Sep 26, 2021 12:00:00 AM	279948
Oct 3, 2021 12:00:00 AM	72		Oct 3, 2021 12:00:00 AM	303831
Oct 10, 2021 12:00:00 AM	72		Oct 10, 2021 12:00:00 AM	317858
Oct 17, 2021 12:00:00 AM	70		Oct 17, 2021 12:00:00 AM	322762
Oct 24, 2021 12:00:00 AM	69		Oct 24, 2021 12:00:00 AM	357758
Oct 31, 2021 12:00:00 AM	67		Oct 31, 2021 12:00:00 AM	382696
Nov 7, 2021 12:00:00 AM	62		Nov 7, 2021 12:00:00 AM	372522
Nov 14, 2021 12:00:00 AM	67		Nov 14, 2021 12:00:00 AM	370279
Nov 21, 2021 12:00:00 AM	62		Nov 21, 2021 12:00:00 AM	369145
Nov 28, 2021 12:00:00 AM	65		Nov 28, 2021 12:00:00 AM	381235
Dec 5, 2021 12:00:00 AM	67		Dec 5, 2021 12:00:00 AM	363778
Dec 12, 2021 12:00:00 AM	70		Dec 12, 2021 12:00:00 AM	384867
Dec 19, 2021 12:00:00 AM	74		Dec 19, 2021 12:00:00 AM	410221
Dec 26, 2021 12:00:00 AM	69		Dec 26, 2021 12:00:00 AM	465028
Jan 2, 2022 12:00:00 AM	64		Jan 2, 2022 12:00:00 AM	488621
Jan 9, 2022 12:00:00 AM	63		Jan 9, 2022 12:00:00 AM	486895
Jan 16, 2022 12:00:00 AM	56		Jan 16, 2022 12:00:00 AM	508361
Jan 23, 2022 12:00:00 AM	52		Jan 23, 2022 12:00:00 AM	505258
Jan 30, 2022 12:00:00 AM	60		Jan 30, 2022 12:00:00 AM	526832
Feb 6, 2022 12:00:00 AM	65		Feb 6, 2022 12:00:00 AM	525178
Feb 13, 2022 12:00:00 AM	64		Feb 13, 2022 12:00:00 AM	544870
Feb 20, 2022 12:00:00 AM	67		Feb 20, 2022 12:00:00 AM	491804
Feb 27, 2022 12:00:00 AM	69		Feb 27, 2022 12:00:00 AM	446300
Mar 6, 2022 12:00:00 AM	65		Mar 6, 2022 12:00:00 AM	447772
Mar 13, 2022 12:00:00 AM	68		Mar 13, 2022 12:00:00 AM	444957
Mar 20, 2022 12:00:00 AM	71		Mar 20, 2022 12:00:00 AM	488606
Mar 27, 2022 12:00:00 AM	70		Mar 27, 2022 12:00:00 AM	512343
Apr 3, 2022 12:00:00 AM	79		Apr 3, 2022 12:00:00 AM	537354
Apr 10, 2022 12:00:00 AM	78		Apr 10, 2022 12:00:00 AM	547705
Apr 17, 2022 12:00:00 AM	79		Apr 17, 2022 12:00:00 AM	549160
Apr 24, 2022 12:00:00 AM	76		Apr 24, 2022 12:00:00 AM	598326
May 1, 2022 12:00:00 AM	63		May 1, 2022 12:00:00 AM	511731
May 8, 2022 12:00:00 AM	69		May 8, 2022 12:00:00 AM	467606
May 15, 2022 12:00:00 AM	73		May 15, 2022 12:00:00 AM	424655
May 22, 2022 12:00:00 AM	72		May 22, 2022 12:00:00 AM	434006
May 29, 2022 12:00:00 AM	69		May 29, 2022 12:00:00 AM	424706
Jun 5, 2022 12:00:00 AM	59		Jun 5, 2022 12:00:00 AM	473424
Jun 12, 2022 12:00:00 AM	50		Jun 12, 2022 12:00:00 AM	431476
Jun 19, 2022 12:00:00 AM	68		Jun 19, 2022 12:00:00 AM	396647
Jun 26, 2022 12:00:00 AM	68		Jun 26, 2022 12:00:00 AM	391841
Jul 3, 2022 12:00:00 AM	69		Jul 3, 2022 12:00:00 AM	376122
Jul 10, 2022 12:00:00 AM	70		Jul 10, 2022 12:00:00 AM	341809
Jul 17, 2022 12:00:00 AM	73		Jul 17, 2022 12:00:00 AM	397358
Jul 24, 2022 12:00:00 AM	70		Jul 24, 2022 12:00:00 AM	365186
Jul 31, 2022 12:00:00 AM	69		Jul 31, 2022 12:00:00 AM	413471
Aug 7, 2022 12:00:00 AM	65		Aug 7, 2022 12:00:00 AM	490815
Aug 14, 2022 12:00:00 AM	60		Aug 14, 2022 12:00:00 AM	438624
Aug 21, 2022 12:00:00 AM	63		Aug 21, 2022 12:00:00 AM	478838
Aug 28, 2022 12:00:00 AM	65		Aug 28, 2022 12:00:00 AM	463010
Sep 4, 2022 12:00:00 AM	66		Sep 4, 2022 12:00:00 AM	493523
Sep 11, 2022 12:00:00 AM	55		Sep 11, 2022 12:00:00 AM	663341
Sep 18, 2022 12:00:00 AM	56		Sep 18, 2022 12:00:00 AM	496813
Sep 25, 2022 12:00:00 AM	75		Sep 25, 2022 12:00:00 AM	402256
Oct 2, 2022 12:00:00 AM	78		Oct 2, 2022 12:00:00 AM	396983
Oct 9, 2022 12:00:00 AM	74		Oct 9, 2022 12:00:00 AM	374302
Oct 16, 2022 12:00:00 AM	77		Oct 16, 2022 12:00:00 AM	449621
Oct 23, 2022 12:00:00 AM	74		Oct 23, 2022 12:00:00 AM	364625
Oct 30, 2022 12:00:00 AM	78		Oct 30, 2022 12:00:00 AM	401991
Nov 6, 2022 12:00:00 AM	70		Nov 6, 2022 12:00:00 AM	393277
Nov 13, 2022 12:00:00 AM	68		Nov 13, 2022 12:00:00 AM	397207
Nov 20, 2022 12:00:00 AM	68		Nov 20, 2022 12:00:00 AM	408944
Nov 27, 2022 12:00:00 AM	74		Nov 27, 2022 12:00:00 AM	404795
Dec 4, 2022 12:00:00 AM	75		Dec 4, 2022 12:00:00 AM	435630
Dec 11, 2022 12:00:00 AM	76		Dec 11, 2022 12:00:00 AM	372020
Dec 18, 2022 12:00:00 AM	74		Dec 18, 2022 12:00:00 AM	348612
Dec 25, 2022 12:00:00 AM	54		Dec 25, 2022 12:00:00 AM	341838
Jan 1, 2023 12:00:00 AM	73		Jan 1, 2023 12:00:00 AM	360716
Jan 8, 2023 12:00:00 AM	66		Jan 8, 2023 12:00:00 AM	362268
Jan 15, 2023 12:00:00 AM	68		Jan 15, 2023 12:00:00 AM	332269
Jan 22, 2023 12:00:00 AM	66		Jan 22, 2023 12:00:00 AM	406495
Jan 29, 2023 12:00:00 AM	69		Jan 29, 2023 12:00:00 AM	496282
Feb 5, 2023 12:00:00 AM	66		Feb 5, 2023 12:00:00 AM	749881
Feb 12, 2023 12:00:00 AM	69		Feb 12, 2023 12:00:00 AM	1296947
Feb 19, 2023 12:00:00 AM	62		Feb 19, 2023 12:00:00 AM	1160103
Feb 26, 2023 12:00:00 AM	72		Feb 26, 2023 12:00:00 AM	940534
Mar 5, 2023 12:00:00 AM	59		Mar 5, 2023 12:00:00 AM	794789
Mar 12, 2023 12:00:00 AM	66		Mar 12, 2023 12:00:00 AM	847416
Mar 19, 2023 12:00:00 AM	71		Mar 19, 2023 12:00:00 AM	1110192
Mar 26, 2023 12:00:00 AM	74		Mar 26, 2023 12:00:00 AM	889450
Apr 2, 2023 12:00:00 AM	67		Apr 2, 2023 12:00:00 AM	751311
Apr 9, 2023 12:00:00 AM	70		Apr 9, 2023 12:00:00 AM	1027822
Apr 16, 2023 12:00:00 AM	60		Apr 16, 2023 12:00:00 AM	622542
Apr 23, 2023 12:00:00 AM	57		Apr 23, 2023 12:00:00 AM	665059
Apr 30, 2023 12:00:00 AM	62		Apr 30, 2023 12:00:00 AM	879721
May 7, 2023 12:00:00 AM	60		May 7, 2023 12:00:00 AM	1089517
May 14, 2023 12:00:00 AM	65		May 14, 2023 12:00:00 AM	1303254
May 21, 2023 12:00:00 AM	84		May 21, 2023 12:00:00 AM	1395543
May 28, 2023 12:00:00 AM	86		May 28, 2023 12:00:00 AM	2117888
Jun 4, 2023 12:00:00 AM	70		Jun 4, 2023 12:00:00 AM	977104
Jun 11, 2023 12:00:00 AM	74		Jun 11, 2023 12:00:00 AM	1171305
Jun 18, 2023 12:00:00 AM	90		Jun 18, 2023 12:00:00 AM	1187313
Jun 25, 2023 12:00:00 AM	73		Jun 25, 2023 12:00:00 AM	1133798
Jul 2, 2023 12:00:00 AM	81		Jul 2, 2023 12:00:00 AM	1129757
Jul 9, 2023 12:00:00 AM	89		Jul 9, 2023 12:00:00 AM	1370649
Jul 16, 2023 12:00:00 AM	89		Jul 16, 2023 12:00:00 AM	987681
Jul 23, 2023 12:00:00 AM	90		Jul 23, 2023 12:00:00 AM	1094299
Jul 30, 2023 12:00:00 AM	87		Jul 30, 2023 12:00:00 AM	1023159
Aug 6, 2023 12:00:00 AM	82		Aug 6, 2023 12:00:00 AM	1400993
Aug 13, 2023 12:00:00 AM	59		Aug 13, 2023 12:00:00 AM	1221132
Aug 20, 2023 12:00:00 AM	60		Aug 20, 2023 12:00:00 AM	1351879
Aug 27, 2023 12:00:00 AM	54		Aug 27, 2023 12:00:00 AM	1218037
Sep 3, 2023 12:00:00 AM	62		Sep 3, 2023 12:00:00 AM	1195029
Sep 10, 2023 12:00:00 AM	47		Sep 10, 2023 12:00:00 AM	619152
Sep 17, 2023 12:00:00 AM	48		Sep 17, 2023 12:00:00 AM	756605
Sep 24, 2023 12:00:00 AM	61		Sep 24, 2023 12:00:00 AM	825310
Oct 1, 2023 12:00:00 AM	54		Oct 1, 2023 12:00:00 AM	690390
Oct 8, 2023 12:00:00 AM	52		Oct 8, 2023 12:00:00 AM	649498
Oct 15, 2023 12:00:00 AM	70		Oct 15, 2023 12:00:00 AM	551665
Oct 22, 2023 12:00:00 AM	57		Oct 22, 2023 12:00:00 AM	722162
Oct 29, 2023 12:00:00 AM	46		Oct 29, 2023 12:00:00 AM	609373
Nov 5, 2023 12:00:00 AM	40		Nov 5, 2023 12:00:00 AM	1392701
Nov 12, 2023 12:00:00 AM	46		Nov 12, 2023 12:00:00 AM	10774822
Nov 19, 2023 12:00:00 AM	57		Nov 19, 2023 12:00:00 AM	9461028
Nov 26, 2023 12:00:00 AM	58		Nov 26, 2023 12:00:00 AM	5090751
Dec 3, 2023 12:00:00 AM	55		Dec 3, 2023 12:00:00 AM	1218301
Dec 10, 2023 12:00:00 AM	41		Dec 10, 2023 12:00:00 AM	2160745
Dec 17, 2023 12:00:00 AM	52		Dec 17, 2023 12:00:00 AM	1419914
Dec 24, 2023 12:00:00 AM	54		Dec 24, 2023 12:00:00 AM	4404702
Dec 31, 2023 12:00:00 AM	77		Dec 31, 2023 12:00:00 AM	115110

## Sheet: individual stocks
AMC						BUD						GME
Sentiment	Amc sentiment		Mentions	amc mentions		Sentiment	bud sentiment		Mentions	bud mentions		Sentiment	gme sentiment		Mentions	gme mentions
Dec 29, 2019 12:00:00 AM	35		Dec 29, 2019 12:00:00 AM	5293		Dec 29, 2019 12:00:00 AM	62		Dec 29, 2019 12:00:00 AM	33033		Dec 29, 2019 12:00:00 AM	12		Dec 29, 2019 12:00:00 AM	4149					Averages
Jan 5, 2020 12:00:00 AM	42		Jan 5, 2020 12:00:00 AM	11911		Jan 5, 2020 12:00:00 AM	60		Jan 5, 2020 12:00:00 AM	72265		Jan 5, 2020 12:00:00 AM	26		Jan 5, 2020 12:00:00 AM	15061					Budlight
Jan 12, 2020 12:00:00 AM	52		Jan 12, 2020 12:00:00 AM	14144		Jan 12, 2020 12:00:00 AM	60		Jan 12, 2020 12:00:00 AM	79140		Jan 12, 2020 12:00:00 AM	-12		Jan 12, 2020 12:00:00 AM	9062						2020	2021	2022	2023
Jan 19, 2020 12:00:00 AM	58		Jan 19, 2020 12:00:00 AM	10462		Jan 19, 2020 12:00:00 AM	57		Jan 19, 2020 12:00:00 AM	87669		Jan 19, 2020 12:00:00 AM	14		Jan 19, 2020 12:00:00 AM	9493					Average Mentions	70505.7	64618.5	68510.5	215748
Jan 26, 2020 12:00:00 AM	43		Jan 26, 2020 12:00:00 AM	9329		Jan 26, 2020 12:00:00 AM	32		Jan 26, 2020 12:00:00 AM	70524		Jan 26, 2020 12:00:00 AM	34		Jan 26, 2020 12:00:00 AM	20468					Standard Deviation Mentions	7751.64	7832.9	13338.6	165496
Feb 2, 2020 12:00:00 AM	56		Feb 2, 2020 12:00:00 AM	10112		Feb 2, 2020 12:00:00 AM	69		Feb 2, 2020 12:00:00 AM	90921		Feb 2, 2020 12:00:00 AM	47		Feb 2, 2020 12:00:00 AM	10256					Average Sentiment	57.6346	64.5192	62.0769	19.0385
Feb 9, 2020 12:00:00 AM	36		Feb 9, 2020 12:00:00 AM	10326		Feb 9, 2020 12:00:00 AM	59		Feb 9, 2020 12:00:00 AM	81617		Feb 9, 2020 12:00:00 AM	34		Feb 9, 2020 12:00:00 AM	14186					Standard Deviation Sentiment	13.1686	8.80617	5.56194	35.8532
Feb 16, 2020 12:00:00 AM	42		Feb 16, 2020 12:00:00 AM	15128		Feb 16, 2020 12:00:00 AM	64		Feb 16, 2020 12:00:00 AM	65009		Feb 16, 2020 12:00:00 AM	4		Feb 16, 2020 12:00:00 AM	10808					AMC
Feb 23, 2020 12:00:00 AM	31		Feb 23, 2020 12:00:00 AM	22251		Feb 23, 2020 12:00:00 AM	63		Feb 23, 2020 12:00:00 AM	80379		Feb 23, 2020 12:00:00 AM	8		Feb 23, 2020 12:00:00 AM	10216						2020	2021	2022	2023
Mar 1, 2020 12:00:00 AM	17		Mar 1, 2020 12:00:00 AM	14560		Mar 1, 2020 12:00:00 AM	64		Mar 1, 2020 12:00:00 AM	65168		Mar 1, 2020 12:00:00 AM	13		Mar 1, 2020 12:00:00 AM	10150					Average Mentions	15243.3	88783.5	60349.5	97995.9
Mar 8, 2020 12:00:00 AM	31		Mar 8, 2020 12:00:00 AM	18696		Mar 8, 2020 12:00:00 AM	55		Mar 8, 2020 12:00:00 AM	60845		Mar 8, 2020 12:00:00 AM	9		Mar 8, 2020 12:00:00 AM	22654					Standard Deviation Mentions	9139.58	99334.9	15854.8	35114.7
Mar 15, 2020 12:00:00 AM	-22		Mar 15, 2020 12:00:00 AM	26631		Mar 15, 2020 12:00:00 AM	67		Mar 15, 2020 12:00:00 AM	63938		Mar 15, 2020 12:00:00 AM	-28		Mar 15, 2020 12:00:00 AM	72994					Average Sentiment	19	37.7692	27.6154	31.4423
Mar 22, 2020 12:00:00 AM	29		Mar 22, 2020 12:00:00 AM	23616		Mar 22, 2020 12:00:00 AM	54		Mar 22, 2020 12:00:00 AM	65719		Mar 22, 2020 12:00:00 AM	-18		Mar 22, 2020 12:00:00 AM	22081					Standard Deviation Sentiment	27.2029	11.9961	16.0552	15.8169
Mar 29, 2020 12:00:00 AM	18		Mar 29, 2020 12:00:00 AM	17056		Mar 29, 2020 12:00:00 AM	53		Mar 29, 2020 12:00:00 AM	69279		Mar 29, 2020 12:00:00 AM	-32		Mar 29, 2020 12:00:00 AM	16044					GME
Apr 5, 2020 12:00:00 AM	10		Apr 5, 2020 12:00:00 AM	21926		Apr 5, 2020 12:00:00 AM	73		Apr 5, 2020 12:00:00 AM	66862		Apr 5, 2020 12:00:00 AM	14		Apr 5, 2020 12:00:00 AM	9563						2020	2021	2022	2023
Apr 12, 2020 12:00:00 AM	6		Apr 12, 2020 12:00:00 AM	17127		Apr 12, 2020 12:00:00 AM	69		Apr 12, 2020 12:00:00 AM	63260		Apr 12, 2020 12:00:00 AM	12		Apr 12, 2020 12:00:00 AM	10293					Average Mentions	16622.1	80336.5	32790.8	36915.2
Apr 19, 2020 12:00:00 AM	-7		Apr 19, 2020 12:00:00 AM	13625		Apr 19, 2020 12:00:00 AM	66		Apr 19, 2020 12:00:00 AM	85292		Apr 19, 2020 12:00:00 AM	-13		Apr 19, 2020 12:00:00 AM	10236					Standard Deviation Mentions	14849.6	233370	11933.4	19962.4
Apr 26, 2020 12:00:00 AM	-16		Apr 26, 2020 12:00:00 AM	29595		Apr 26, 2020 12:00:00 AM	61		Apr 26, 2020 12:00:00 AM	71227		Apr 26, 2020 12:00:00 AM	3		Apr 26, 2020 12:00:00 AM	8662					Average Sentiment	8.03846	21.6923	26.3269	25.3077
May 3, 2020 12:00:00 AM	24		May 3, 2020 12:00:00 AM	11660		May 3, 2020 12:00:00 AM	69		May 3, 2020 12:00:00 AM	58237		May 3, 2020 12:00:00 AM	21		May 3, 2020 12:00:00 AM	6240					Standard Deviation Sentiment	28.2725	13.0572	16.7516	14.5784
May 10, 2020 12:00:00 AM	32		May 10, 2020 12:00:00 AM	13633		May 10, 2020 12:00:00 AM	66		May 10, 2020 12:00:00 AM	59918		May 10, 2020 12:00:00 AM	20		May 10, 2020 12:00:00 AM	10070
May 17, 2020 12:00:00 AM	28		May 17, 2020 12:00:00 AM	8232		May 17, 2020 12:00:00 AM	63		May 17, 2020 12:00:00 AM	53918		May 17, 2020 12:00:00 AM	11		May 17, 2020 12:00:00 AM	7119
May 24, 2020 12:00:00 AM	54		May 24, 2020 12:00:00 AM	9499		May 24, 2020 12:00:00 AM	38		May 24, 2020 12:00:00 AM	67989		May 24, 2020 12:00:00 AM	30		May 24, 2020 12:00:00 AM	7980
May 31, 2020 12:00:00 AM	-49		May 31, 2020 12:00:00 AM	17260		May 31, 2020 12:00:00 AM	38		May 31, 2020 12:00:00 AM	60846		May 31, 2020 12:00:00 AM	-8		May 31, 2020 12:00:00 AM	11446
Jun 7, 2020 12:00:00 AM	-5		Jun 7, 2020 12:00:00 AM	16132		Jun 7, 2020 12:00:00 AM	63		Jun 7, 2020 12:00:00 AM	58743		Jun 7, 2020 12:00:00 AM	0		Jun 7, 2020 12:00:00 AM	11164
Jun 14, 2020 12:00:00 AM	-67		Jun 14, 2020 12:00:00 AM	68030		Jun 14, 2020 12:00:00 AM	63		Jun 14, 2020 12:00:00 AM	66232		Jun 14, 2020 12:00:00 AM	11		Jun 14, 2020 12:00:00 AM	18217
Jun 21, 2020 12:00:00 AM	6		Jun 21, 2020 12:00:00 AM	10621		Jun 21, 2020 12:00:00 AM	56		Jun 21, 2020 12:00:00 AM	64533		Jun 21, 2020 12:00:00 AM	14		Jun 21, 2020 12:00:00 AM	22007
Jun 28, 2020 12:00:00 AM	-38		Jun 28, 2020 12:00:00 AM	12618		Jun 28, 2020 12:00:00 AM	71		Jun 28, 2020 12:00:00 AM	64794		Jun 28, 2020 12:00:00 AM	11		Jun 28, 2020 12:00:00 AM	5615
Jul 5, 2020 12:00:00 AM	21		Jul 5, 2020 12:00:00 AM	9905		Jul 5, 2020 12:00:00 AM	-6		Jul 5, 2020 12:00:00 AM	70465		Jul 5, 2020 12:00:00 AM	27		Jul 5, 2020 12:00:00 AM	7580
Jul 12, 2020 12:00:00 AM	29		Jul 12, 2020 12:00:00 AM	8392		Jul 12, 2020 12:00:00 AM	46		Jul 12, 2020 12:00:00 AM	66520		Jul 12, 2020 12:00:00 AM	37		Jul 12, 2020 12:00:00 AM	9254
Jul 19, 2020 12:00:00 AM	-4		Jul 19, 2020 12:00:00 AM	16014		Jul 19, 2020 12:00:00 AM	67		Jul 19, 2020 12:00:00 AM	69742		Jul 19, 2020 12:00:00 AM	94		Jul 19, 2020 12:00:00 AM	13479
Jul 26, 2020 12:00:00 AM	2		Jul 26, 2020 12:00:00 AM	17017		Jul 26, 2020 12:00:00 AM	65		Jul 26, 2020 12:00:00 AM	70536		Jul 26, 2020 12:00:00 AM	-2		Jul 26, 2020 12:00:00 AM	5180
Aug 2, 2020 12:00:00 AM	2		Aug 2, 2020 12:00:00 AM	12646		Aug 2, 2020 12:00:00 AM	37		Aug 2, 2020 12:00:00 AM	71031		Aug 2, 2020 12:00:00 AM	-89		Aug 2, 2020 12:00:00 AM	10213
Aug 9, 2020 12:00:00 AM	24		Aug 9, 2020 12:00:00 AM	25348		Aug 9, 2020 12:00:00 AM	62		Aug 9, 2020 12:00:00 AM	64098		Aug 9, 2020 12:00:00 AM	-83		Aug 9, 2020 12:00:00 AM	9965
Aug 16, 2020 12:00:00 AM	33		Aug 16, 2020 12:00:00 AM	13832		Aug 16, 2020 12:00:00 AM	63		Aug 16, 2020 12:00:00 AM	69527		Aug 16, 2020 12:00:00 AM	32		Aug 16, 2020 12:00:00 AM	4838
Aug 23, 2020 12:00:00 AM	27		Aug 23, 2020 12:00:00 AM	9916		Aug 23, 2020 12:00:00 AM	58		Aug 23, 2020 12:00:00 AM	78475		Aug 23, 2020 12:00:00 AM	25		Aug 23, 2020 12:00:00 AM	6915
Aug 30, 2020 12:00:00 AM	45		Aug 30, 2020 12:00:00 AM	13722		Aug 30, 2020 12:00:00 AM	36		Aug 30, 2020 12:00:00 AM	75659		Aug 30, 2020 12:00:00 AM	20		Aug 30, 2020 12:00:00 AM	9427
Sep 6, 2020 12:00:00 AM	51		Sep 6, 2020 12:00:00 AM	15651		Sep 6, 2020 12:00:00 AM	58		Sep 6, 2020 12:00:00 AM	76634		Sep 6, 2020 12:00:00 AM	-11		Sep 6, 2020 12:00:00 AM	13458
Sep 13, 2020 12:00:00 AM	41		Sep 13, 2020 12:00:00 AM	9604		Sep 13, 2020 12:00:00 AM	44		Sep 13, 2020 12:00:00 AM	77793		Sep 13, 2020 12:00:00 AM	9		Sep 13, 2020 12:00:00 AM	51061
Sep 20, 2020 12:00:00 AM	48		Sep 20, 2020 12:00:00 AM	9575		Sep 20, 2020 12:00:00 AM	58		Sep 20, 2020 12:00:00 AM	79318		Sep 20, 2020 12:00:00 AM	0		Sep 20, 2020 12:00:00 AM	39953
Sep 27, 2020 12:00:00 AM	3		Sep 27, 2020 12:00:00 AM	16661		Sep 27, 2020 12:00:00 AM	61		Sep 27, 2020 12:00:00 AM	73391		Sep 27, 2020 12:00:00 AM	-6		Sep 27, 2020 12:00:00 AM	10119
Oct 4, 2020 12:00:00 AM	32		Oct 4, 2020 12:00:00 AM	25013		Oct 4, 2020 12:00:00 AM	56		Oct 4, 2020 12:00:00 AM	68948		Oct 4, 2020 12:00:00 AM	28		Oct 4, 2020 12:00:00 AM	15360
Oct 11, 2020 12:00:00 AM	-29		Oct 11, 2020 12:00:00 AM	20090		Oct 11, 2020 12:00:00 AM	67		Oct 11, 2020 12:00:00 AM	69697		Oct 11, 2020 12:00:00 AM	29		Oct 11, 2020 12:00:00 AM	11552
Oct 18, 2020 12:00:00 AM	18		Oct 18, 2020 12:00:00 AM	14227		Oct 18, 2020 12:00:00 AM	65		Oct 18, 2020 12:00:00 AM	85157		Oct 18, 2020 12:00:00 AM	-3		Oct 18, 2020 12:00:00 AM	11848
Oct 25, 2020 12:00:00 AM	20		Oct 25, 2020 12:00:00 AM	12075		Oct 25, 2020 12:00:00 AM	68		Oct 25, 2020 12:00:00 AM	63109		Oct 25, 2020 12:00:00 AM	33		Oct 25, 2020 12:00:00 AM	9565
Nov 1, 2020 12:00:00 AM	17		Nov 1, 2020 12:00:00 AM	11400		Nov 1, 2020 12:00:00 AM	55		Nov 1, 2020 12:00:00 AM	70871		Nov 1, 2020 12:00:00 AM	4		Nov 1, 2020 12:00:00 AM	14960
Nov 8, 2020 12:00:00 AM	41		Nov 8, 2020 12:00:00 AM	10181		Nov 8, 2020 12:00:00 AM	57		Nov 8, 2020 12:00:00 AM	72325		Nov 8, 2020 12:00:00 AM	-20		Nov 8, 2020 12:00:00 AM	36968
Nov 15, 2020 12:00:00 AM	44		Nov 15, 2020 12:00:00 AM	9647		Nov 15, 2020 12:00:00 AM	59		Nov 15, 2020 12:00:00 AM	71240		Nov 15, 2020 12:00:00 AM	23		Nov 15, 2020 12:00:00 AM	31883
Nov 22, 2020 12:00:00 AM	33		Nov 22, 2020 12:00:00 AM	8028		Nov 22, 2020 12:00:00 AM	66		Nov 22, 2020 12:00:00 AM	66439		Nov 22, 2020 12:00:00 AM	-14		Nov 22, 2020 12:00:00 AM	78341
Nov 29, 2020 12:00:00 AM	12		Nov 29, 2020 12:00:00 AM	12936		Nov 29, 2020 12:00:00 AM	56		Nov 29, 2020 12:00:00 AM	75880		Nov 29, 2020 12:00:00 AM	23		Nov 29, 2020 12:00:00 AM	15854
Dec 6, 2020 12:00:00 AM	15		Dec 6, 2020 12:00:00 AM	10241		Dec 6, 2020 12:00:00 AM	53		Dec 6, 2020 12:00:00 AM	71627		Dec 6, 2020 12:00:00 AM	2		Dec 6, 2020 12:00:00 AM	16867
Dec 13, 2020 12:00:00 AM	26		Dec 13, 2020 12:00:00 AM	9131		Dec 13, 2020 12:00:00 AM	56		Dec 13, 2020 12:00:00 AM	72590		Dec 13, 2020 12:00:00 AM	2		Dec 13, 2020 12:00:00 AM	17397
Dec 20, 2020 12:00:00 AM	39		Dec 20, 2020 12:00:00 AM	7086		Dec 20, 2020 12:00:00 AM	63		Dec 20, 2020 12:00:00 AM	66282		Dec 20, 2020 12:00:00 AM	5		Dec 20, 2020 12:00:00 AM	14999
Dec 27, 2020 12:00:00 AM	-13		Dec 27, 2020 12:00:00 AM	10135		Dec 27, 2020 12:00:00 AM	74		Dec 27, 2020 12:00:00 AM	74617		Dec 27, 2020 12:00:00 AM	28		Dec 27, 2020 12:00:00 AM	15229
Jan 3, 2021 12:00:00 AM	37		Jan 3, 2021 12:00:00 AM	7757		Jan 3, 2021 12:00:00 AM	58		Jan 3, 2021 12:00:00 AM	76923		Jan 3, 2021 12:00:00 AM	26		Jan 3, 2021 12:00:00 AM	11578
Jan 10, 2021 12:00:00 AM	48		Jan 10, 2021 12:00:00 AM	8631		Jan 10, 2021 12:00:00 AM	60		Jan 10, 2021 12:00:00 AM	72998		Jan 10, 2021 12:00:00 AM	10		Jan 10, 2021 12:00:00 AM	18217
Jan 17, 2021 12:00:00 AM	50		Jan 17, 2021 12:00:00 AM	16542		Jan 17, 2021 12:00:00 AM	62		Jan 17, 2021 12:00:00 AM	70857		Jan 17, 2021 12:00:00 AM	21		Jan 17, 2021 12:00:00 AM	42597
Jan 24, 2021 12:00:00 AM	15		Jan 24, 2021 12:00:00 AM	696562		Jan 24, 2021 12:00:00 AM	69		Jan 24, 2021 12:00:00 AM	83857		Jan 24, 2021 12:00:00 AM	12		Jan 24, 2021 12:00:00 AM	1694936
Jan 31, 2021 12:00:00 AM	19		Jan 31, 2021 12:00:00 AM	170355		Jan 31, 2021 12:00:00 AM	75		Jan 31, 2021 12:00:00 AM	62251		Jan 31, 2021 12:00:00 AM	-7		Jan 31, 2021 12:00:00 AM	369392
Feb 7, 2021 12:00:00 AM	29		Feb 7, 2021 12:00:00 AM	40279		Feb 7, 2021 12:00:00 AM	64		Feb 7, 2021 12:00:00 AM	88169		Feb 7, 2021 12:00:00 AM	-5		Feb 7, 2021 12:00:00 AM	73684
Feb 14, 2021 12:00:00 AM	54		Feb 14, 2021 12:00:00 AM	30732		Feb 14, 2021 12:00:00 AM	65		Feb 14, 2021 12:00:00 AM	60902		Feb 14, 2021 12:00:00 AM	3		Feb 14, 2021 12:00:00 AM	77243
Feb 21, 2021 12:00:00 AM	58		Feb 21, 2021 12:00:00 AM	75304		Feb 21, 2021 12:00:00 AM	44		Feb 21, 2021 12:00:00 AM	59995		Feb 21, 2021 12:00:00 AM	17		Feb 21, 2021 12:00:00 AM	112548
Feb 28, 2021 12:00:00 AM	44		Feb 28, 2021 12:00:00 AM	45014		Feb 28, 2021 12:00:00 AM	68		Feb 28, 2021 12:00:00 AM	59076		Feb 28, 2021 12:00:00 AM	14		Feb 28, 2021 12:00:00 AM	47704
Mar 7, 2021 12:00:00 AM	45		Mar 7, 2021 12:00:00 AM	56695		Mar 7, 2021 12:00:00 AM	69		Mar 7, 2021 12:00:00 AM	60817		Mar 7, 2021 12:00:00 AM	34		Mar 7, 2021 12:00:00 AM	76344
Mar 14, 2021 12:00:00 AM	43		Mar 14, 2021 12:00:00 AM	51681		Mar 14, 2021 12:00:00 AM	62		Mar 14, 2021 12:00:00 AM	72166		Mar 14, 2021 12:00:00 AM	16		Mar 14, 2021 12:00:00 AM	38764
Mar 21, 2021 12:00:00 AM	27		Mar 21, 2021 12:00:00 AM	43979		Mar 21, 2021 12:00:00 AM	67		Mar 21, 2021 12:00:00 AM	74953		Mar 21, 2021 12:00:00 AM	3		Mar 21, 2021 12:00:00 AM	55887
Mar 28, 2021 12:00:00 AM	44		Mar 28, 2021 12:00:00 AM	32195		Mar 28, 2021 12:00:00 AM	64		Mar 28, 2021 12:00:00 AM	60149		Mar 28, 2021 12:00:00 AM	17		Mar 28, 2021 12:00:00 AM	32085
Apr 4, 2021 12:00:00 AM	49		Apr 4, 2021 12:00:00 AM	36301		Apr 4, 2021 12:00:00 AM	66		Apr 4, 2021 12:00:00 AM	60425		Apr 4, 2021 12:00:00 AM	13		Apr 4, 2021 12:00:00 AM	39603
Apr 11, 2021 12:00:00 AM	30		Apr 11, 2021 12:00:00 AM	37088		Apr 11, 2021 12:00:00 AM	66		Apr 11, 2021 12:00:00 AM	65100		Apr 11, 2021 12:00:00 AM	-11		Apr 11, 2021 12:00:00 AM	52816
Apr 18, 2021 12:00:00 AM	54		Apr 18, 2021 12:00:00 AM	41197		Apr 18, 2021 12:00:00 AM	62		Apr 18, 2021 12:00:00 AM	56255		Apr 18, 2021 12:00:00 AM	34		Apr 18, 2021 12:00:00 AM	36067
Apr 25, 2021 12:00:00 AM	42		Apr 25, 2021 12:00:00 AM	45617		Apr 25, 2021 12:00:00 AM	72		Apr 25, 2021 12:00:00 AM	59267		Apr 25, 2021 12:00:00 AM	28		Apr 25, 2021 12:00:00 AM	36864
May 2, 2021 12:00:00 AM	51		May 2, 2021 12:00:00 AM	50925		May 2, 2021 12:00:00 AM	71		May 2, 2021 12:00:00 AM	64690		May 2, 2021 12:00:00 AM	22		May 2, 2021 12:00:00 AM	36847
May 9, 2021 12:00:00 AM	53		May 9, 2021 12:00:00 AM	78291		May 9, 2021 12:00:00 AM	66		May 9, 2021 12:00:00 AM	57607		May 9, 2021 12:00:00 AM	23		May 9, 2021 12:00:00 AM	35935
May 16, 2021 12:00:00 AM	48		May 16, 2021 12:00:00 AM	91052		May 16, 2021 12:00:00 AM	69		May 16, 2021 12:00:00 AM	65534		May 16, 2021 12:00:00 AM	26		May 16, 2021 12:00:00 AM	34317
May 23, 2021 12:00:00 AM	47		May 23, 2021 12:00:00 AM	164191		May 23, 2021 12:00:00 AM	64		May 23, 2021 12:00:00 AM	56320		May 23, 2021 12:00:00 AM	23		May 23, 2021 12:00:00 AM	65002
May 30, 2021 12:00:00 AM	38		May 30, 2021 12:00:00 AM	297767		May 30, 2021 12:00:00 AM	74		May 30, 2021 12:00:00 AM	69535		May 30, 2021 12:00:00 AM	28		May 30, 2021 12:00:00 AM	62026
Jun 6, 2021 12:00:00 AM	30		Jun 6, 2021 12:00:00 AM	201079		Jun 6, 2021 12:00:00 AM	45		Jun 6, 2021 12:00:00 AM	65419		Jun 6, 2021 12:00:00 AM	23		Jun 6, 2021 12:00:00 AM	84966
Jun 13, 2021 12:00:00 AM	43		Jun 13, 2021 12:00:00 AM	142549		Jun 13, 2021 12:00:00 AM	30		Jun 13, 2021 12:00:00 AM	77691		Jun 13, 2021 12:00:00 AM	34		Jun 13, 2021 12:00:00 AM	54026
Jun 20, 2021 12:00:00 AM	35		Jun 20, 2021 12:00:00 AM	94520		Jun 20, 2021 12:00:00 AM	50		Jun 20, 2021 12:00:00 AM	65533		Jun 20, 2021 12:00:00 AM	17		Jun 20, 2021 12:00:00 AM	45553
Jun 27, 2021 12:00:00 AM	35		Jun 27, 2021 12:00:00 AM	90391		Jun 27, 2021 12:00:00 AM	57		Jun 27, 2021 12:00:00 AM	65842		Jun 27, 2021 12:00:00 AM	22		Jun 27, 2021 12:00:00 AM	36195
Jul 4, 2021 12:00:00 AM	21		Jul 4, 2021 12:00:00 AM	102313		Jul 4, 2021 12:00:00 AM	50		Jul 4, 2021 12:00:00 AM	60002		Jul 4, 2021 12:00:00 AM	24		Jul 4, 2021 12:00:00 AM	35666
Jul 11, 2021 12:00:00 AM	32		Jul 11, 2021 12:00:00 AM	113558		Jul 11, 2021 12:00:00 AM	66		Jul 11, 2021 12:00:00 AM	60172		Jul 11, 2021 12:00:00 AM	20		Jul 11, 2021 12:00:00 AM	43819
Jul 18, 2021 12:00:00 AM	40		Jul 18, 2021 12:00:00 AM	114581		Jul 18, 2021 12:00:00 AM	66		Jul 18, 2021 12:00:00 AM	61903		Jul 18, 2021 12:00:00 AM	16		Jul 18, 2021 12:00:00 AM	36553
Jul 25, 2021 12:00:00 AM	21		Jul 25, 2021 12:00:00 AM	80483		Jul 25, 2021 12:00:00 AM	86		Jul 25, 2021 12:00:00 AM	64746		Jul 25, 2021 12:00:00 AM	14		Jul 25, 2021 12:00:00 AM	33698
Aug 1, 2021 12:00:00 AM	42		Aug 1, 2021 12:00:00 AM	87123		Aug 1, 2021 12:00:00 AM	64		Aug 1, 2021 12:00:00 AM	59062		Aug 1, 2021 12:00:00 AM	25		Aug 1, 2021 12:00:00 AM	30230
Aug 8, 2021 12:00:00 AM	48		Aug 8, 2021 12:00:00 AM	111423		Aug 8, 2021 12:00:00 AM	57		Aug 8, 2021 12:00:00 AM	56995		Aug 8, 2021 12:00:00 AM	42		Aug 8, 2021 12:00:00 AM	30833
Aug 15, 2021 12:00:00 AM	34		Aug 15, 2021 12:00:00 AM	64729		Aug 15, 2021 12:00:00 AM	59		Aug 15, 2021 12:00:00 AM	60413		Aug 15, 2021 12:00:00 AM	28		Aug 15, 2021 12:00:00 AM	25239
Aug 22, 2021 12:00:00 AM	34		Aug 22, 2021 12:00:00 AM	79669		Aug 22, 2021 12:00:00 AM	70		Aug 22, 2021 12:00:00 AM	65283		Aug 22, 2021 12:00:00 AM	34		Aug 22, 2021 12:00:00 AM	35848
Aug 29, 2021 12:00:00 AM	40		Aug 29, 2021 12:00:00 AM	62936		Aug 29, 2021 12:00:00 AM	66		Aug 29, 2021 12:00:00 AM	54380		Aug 29, 2021 12:00:00 AM	34		Aug 29, 2021 12:00:00 AM	30949
Sep 5, 2021 12:00:00 AM	57		Sep 5, 2021 12:00:00 AM	69060		Sep 5, 2021 12:00:00 AM	70		Sep 5, 2021 12:00:00 AM	52213		Sep 5, 2021 12:00:00 AM	19		Sep 5, 2021 12:00:00 AM	41012
Sep 12, 2021 12:00:00 AM	32		Sep 12, 2021 12:00:00 AM	59353		Sep 12, 2021 12:00:00 AM	69		Sep 12, 2021 12:00:00 AM	61118		Sep 12, 2021 12:00:00 AM	22		Sep 12, 2021 12:00:00 AM	30084
Sep 19, 2021 12:00:00 AM	45		Sep 19, 2021 12:00:00 AM	63882		Sep 19, 2021 12:00:00 AM	63		Sep 19, 2021 12:00:00 AM	54956		Sep 19, 2021 12:00:00 AM	29		Sep 19, 2021 12:00:00 AM	26977
Sep 26, 2021 12:00:00 AM	-7		Sep 26, 2021 12:00:00 AM	100051		Sep 26, 2021 12:00:00 AM	71		Sep 26, 2021 12:00:00 AM	57730		Sep 26, 2021 12:00:00 AM	-8		Sep 26, 2021 12:00:00 AM	52554
Oct 3, 2021 12:00:00 AM	39		Oct 3, 2021 12:00:00 AM	72888		Oct 3, 2021 12:00:00 AM	66		Oct 3, 2021 12:00:00 AM	63449		Oct 3, 2021 12:00:00 AM	21		Oct 3, 2021 12:00:00 AM	33543
Oct 10, 2021 12:00:00 AM	28		Oct 10, 2021 12:00:00 AM	62618		Oct 10, 2021 12:00:00 AM	69		Oct 10, 2021 12:00:00 AM	65751		Oct 10, 2021 12:00:00 AM	29		Oct 10, 2021 12:00:00 AM	36980
Oct 17, 2021 12:00:00 AM	32		Oct 17, 2021 12:00:00 AM	67291		Oct 17, 2021 12:00:00 AM	72		Oct 17, 2021 12:00:00 AM	55556		Oct 17, 2021 12:00:00 AM	27		Oct 17, 2021 12:00:00 AM	44281
Oct 24, 2021 12:00:00 AM	42		Oct 24, 2021 12:00:00 AM	67941		Oct 24, 2021 12:00:00 AM	74		Oct 24, 2021 12:00:00 AM	67430		Oct 24, 2021 12:00:00 AM	37		Oct 24, 2021 12:00:00 AM	38193
Oct 31, 2021 12:00:00 AM	35		Oct 31, 2021 12:00:00 AM	75098		Oct 31, 2021 12:00:00 AM	67		Oct 31, 2021 12:00:00 AM	60942		Oct 31, 2021 12:00:00 AM	48		Oct 31, 2021 12:00:00 AM	41762
Nov 7, 2021 12:00:00 AM	39		Nov 7, 2021 12:00:00 AM	95676		Nov 7, 2021 12:00:00 AM	70		Nov 7, 2021 12:00:00 AM	56992		Nov 7, 2021 12:00:00 AM	23		Nov 7, 2021 12:00:00 AM	36830
Nov 14, 2021 12:00:00 AM	49		Nov 14, 2021 12:00:00 AM	67470		Nov 14, 2021 12:00:00 AM	62		Nov 14, 2021 12:00:00 AM	68874		Nov 14, 2021 12:00:00 AM	51		Nov 14, 2021 12:00:00 AM	33724
Nov 21, 2021 12:00:00 AM	40		Nov 21, 2021 12:00:00 AM	43347		Nov 21, 2021 12:00:00 AM	68		Nov 21, 2021 12:00:00 AM	66800		Nov 21, 2021 12:00:00 AM	43		Nov 21, 2021 12:00:00 AM	42822
Nov 28, 2021 12:00:00 AM	17		Nov 28, 2021 12:00:00 AM	77325		Nov 28, 2021 12:00:00 AM	69		Nov 28, 2021 12:00:00 AM	63018		Nov 28, 2021 12:00:00 AM	19		Nov 28, 2021 12:00:00 AM	33466
Dec 5, 2021 12:00:00 AM	35		Dec 5, 2021 12:00:00 AM	68018		Dec 5, 2021 12:00:00 AM	69		Dec 5, 2021 12:00:00 AM	62809		Dec 5, 2021 12:00:00 AM	13		Dec 5, 2021 12:00:00 AM	35586
Dec 12, 2021 12:00:00 AM	32		Dec 12, 2021 12:00:00 AM	92847		Dec 12, 2021 12:00:00 AM	71		Dec 12, 2021 12:00:00 AM	79075		Dec 12, 2021 12:00:00 AM	17		Dec 12, 2021 12:00:00 AM	36353
Dec 19, 2021 12:00:00 AM	31		Dec 19, 2021 12:00:00 AM	60235		Dec 19, 2021 12:00:00 AM	63		Dec 19, 2021 12:00:00 AM	80872		Dec 19, 2021 12:00:00 AM	31		Dec 19, 2021 12:00:00 AM	24073
Dec 26, 2021 12:00:00 AM	38		Dec 26, 2021 12:00:00 AM	58406		Dec 26, 2021 12:00:00 AM	59		Dec 26, 2021 12:00:00 AM	67292		Dec 26, 2021 12:00:00 AM	27		Dec 26, 2021 12:00:00 AM	29386
Jan 2, 2022 12:00:00 AM	14		Jan 2, 2022 12:00:00 AM	71232		Jan 2, 2022 12:00:00 AM	50		Jan 2, 2022 12:00:00 AM	71316		Jan 2, 2022 12:00:00 AM	26		Jan 2, 2022 12:00:00 AM	44079
Jan 9, 2022 12:00:00 AM	11		Jan 9, 2022 12:00:00 AM	63462		Jan 9, 2022 12:00:00 AM	57		Jan 9, 2022 12:00:00 AM	74341		Jan 9, 2022 12:00:00 AM	6		Jan 9, 2022 12:00:00 AM	32379
Jan 16, 2022 12:00:00 AM	34		Jan 16, 2022 12:00:00 AM	81410		Jan 16, 2022 12:00:00 AM	63		Jan 16, 2022 12:00:00 AM	79616		Jan 16, 2022 12:00:00 AM	17		Jan 16, 2022 12:00:00 AM	35054
Jan 23, 2022 12:00:00 AM	22		Jan 23, 2022 12:00:00 AM	71799		Jan 23, 2022 12:00:00 AM	60		Jan 23, 2022 12:00:00 AM	78668		Jan 23, 2022 12:00:00 AM	9		Jan 23, 2022 12:00:00 AM	44029
Jan 30, 2022 12:00:00 AM	38		Jan 30, 2022 12:00:00 AM	69003		Jan 30, 2022 12:00:00 AM	55		Jan 30, 2022 12:00:00 AM	75560		Jan 30, 2022 12:00:00 AM	43		Jan 30, 2022 12:00:00 AM	45018
Feb 6, 2022 12:00:00 AM	29		Feb 6, 2022 12:00:00 AM	64199		Feb 6, 2022 12:00:00 AM	60		Feb 6, 2022 12:00:00 AM	79368		Feb 6, 2022 12:00:00 AM	24		Feb 6, 2022 12:00:00 AM	28237
Feb 13, 2022 12:00:00 AM	31		Feb 13, 2022 12:00:00 AM	61813		Feb 13, 2022 12:00:00 AM	59		Feb 13, 2022 12:00:00 AM	89504		Feb 13, 2022 12:00:00 AM	23		Feb 13, 2022 12:00:00 AM	29168
Feb 20, 2022 12:00:00 AM	26		Feb 20, 2022 12:00:00 AM	52290		Feb 20, 2022 12:00:00 AM	56		Feb 20, 2022 12:00:00 AM	73751		Feb 20, 2022 12:00:00 AM	32		Feb 20, 2022 12:00:00 AM	24445
Feb 27, 2022 12:00:00 AM	27		Feb 27, 2022 12:00:00 AM	77458		Feb 27, 2022 12:00:00 AM	60		Feb 27, 2022 12:00:00 AM	78727		Feb 27, 2022 12:00:00 AM	25		Feb 27, 2022 12:00:00 AM	27395
Mar 6, 2022 12:00:00 AM	25		Mar 6, 2022 12:00:00 AM	61554		Mar 6, 2022 12:00:00 AM	54		Mar 6, 2022 12:00:00 AM	86685		Mar 6, 2022 12:00:00 AM	16		Mar 6, 2022 12:00:00 AM	27891
Mar 13, 2022 12:00:00 AM	28		Mar 13, 2022 12:00:00 AM	64958		Mar 13, 2022 12:00:00 AM	55		Mar 13, 2022 12:00:00 AM	89064		Mar 13, 2022 12:00:00 AM	18		Mar 13, 2022 12:00:00 AM	39871
Mar 20, 2022 12:00:00 AM	32		Mar 20, 2022 12:00:00 AM	72646		Mar 20, 2022 12:00:00 AM	61		Mar 20, 2022 12:00:00 AM	72954		Mar 20, 2022 12:00:00 AM	26		Mar 20, 2022 12:00:00 AM	45079
Mar 27, 2022 12:00:00 AM	21		Mar 27, 2022 12:00:00 AM	92139		Mar 27, 2022 12:00:00 AM	65		Mar 27, 2022 12:00:00 AM	77293		Mar 27, 2022 12:00:00 AM	32		Mar 27, 2022 12:00:00 AM	63315
Apr 3, 2022 12:00:00 AM	27		Apr 3, 2022 12:00:00 AM	64084		Apr 3, 2022 12:00:00 AM	57		Apr 3, 2022 12:00:00 AM	88190		Apr 3, 2022 12:00:00 AM	32		Apr 3, 2022 12:00:00 AM	75314
Apr 10, 2022 12:00:00 AM	17		Apr 10, 2022 12:00:00 AM	49822		Apr 10, 2022 12:00:00 AM	62		Apr 10, 2022 12:00:00 AM	88134		Apr 10, 2022 12:00:00 AM	34		Apr 10, 2022 12:00:00 AM	56619
Apr 17, 2022 12:00:00 AM	39		Apr 17, 2022 12:00:00 AM	49932		Apr 17, 2022 12:00:00 AM	63		Apr 17, 2022 12:00:00 AM	95139		Apr 17, 2022 12:00:00 AM	31		Apr 17, 2022 12:00:00 AM	29302
Apr 24, 2022 12:00:00 AM	17		Apr 24, 2022 12:00:00 AM	50122		Apr 24, 2022 12:00:00 AM	63		Apr 24, 2022 12:00:00 AM	80586		Apr 24, 2022 12:00:00 AM	30		Apr 24, 2022 12:00:00 AM	23679
May 1, 2022 12:00:00 AM	15		May 1, 2022 12:00:00 AM	48804		May 1, 2022 12:00:00 AM	68		May 1, 2022 12:00:00 AM	81248		May 1, 2022 12:00:00 AM	44		May 1, 2022 12:00:00 AM	26407
May 8, 2022 12:00:00 AM	39		May 8, 2022 12:00:00 AM	76190		May 8, 2022 12:00:00 AM	65		May 8, 2022 12:00:00 AM	94845		May 8, 2022 12:00:00 AM	13		May 8, 2022 12:00:00 AM	35392
May 15, 2022 12:00:00 AM	38		May 15, 2022 12:00:00 AM	50845		May 15, 2022 12:00:00 AM	63		May 15, 2022 12:00:00 AM	92719		May 15, 2022 12:00:00 AM	16		May 15, 2022 12:00:00 AM	30502
May 22, 2022 12:00:00 AM	30		May 22, 2022 12:00:00 AM	51790		May 22, 2022 12:00:00 AM	67		May 22, 2022 12:00:00 AM	65857		May 22, 2022 12:00:00 AM	50		May 22, 2022 12:00:00 AM	41090
May 29, 2022 12:00:00 AM	37		May 29, 2022 12:00:00 AM	59798		May 29, 2022 12:00:00 AM	67		May 29, 2022 12:00:00 AM	57009		May 29, 2022 12:00:00 AM	21		May 29, 2022 12:00:00 AM	44854
Jun 5, 2022 12:00:00 AM	40		Jun 5, 2022 12:00:00 AM	59561		Jun 5, 2022 12:00:00 AM	71		Jun 5, 2022 12:00:00 AM	57837		Jun 5, 2022 12:00:00 AM	34		Jun 5, 2022 12:00:00 AM	44006
Jun 12, 2022 12:00:00 AM	38		Jun 12, 2022 12:00:00 AM	48603		Jun 12, 2022 12:00:00 AM	66		Jun 12, 2022 12:00:00 AM	52278		Jun 12, 2022 12:00:00 AM	28		Jun 12, 2022 12:00:00 AM	25085
Jun 19, 2022 12:00:00 AM	29		Jun 19, 2022 12:00:00 AM	47040		Jun 19, 2022 12:00:00 AM	70		Jun 19, 2022 12:00:00 AM	55797		Jun 19, 2022 12:00:00 AM	33		Jun 19, 2022 12:00:00 AM	26723
Jun 26, 2022 12:00:00 AM	11		Jun 26, 2022 12:00:00 AM	41873		Jun 26, 2022 12:00:00 AM	69		Jun 26, 2022 12:00:00 AM	54238		Jun 26, 2022 12:00:00 AM	21		Jun 26, 2022 12:00:00 AM	26326
Jul 3, 2022 12:00:00 AM	46		Jul 3, 2022 12:00:00 AM	41432		Jul 3, 2022 12:00:00 AM	71		Jul 3, 2022 12:00:00 AM	53417		Jul 3, 2022 12:00:00 AM	11		Jul 3, 2022 12:00:00 AM	31146
Jul 10, 2022 12:00:00 AM	28		Jul 10, 2022 12:00:00 AM	46206		Jul 10, 2022 12:00:00 AM	68		Jul 10, 2022 12:00:00 AM	53746		Jul 10, 2022 12:00:00 AM	35		Jul 10, 2022 12:00:00 AM	37704
Jul 17, 2022 12:00:00 AM	43		Jul 17, 2022 12:00:00 AM	58347		Jul 17, 2022 12:00:00 AM	62		Jul 17, 2022 12:00:00 AM	55188		Jul 17, 2022 12:00:00 AM	31		Jul 17, 2022 12:00:00 AM	37611
Jul 24, 2022 12:00:00 AM	41		Jul 24, 2022 12:00:00 AM	39093		Jul 24, 2022 12:00:00 AM	59		Jul 24, 2022 12:00:00 AM	56203		Jul 24, 2022 12:00:00 AM	10		Jul 24, 2022 12:00:00 AM	26032
Jul 31, 2022 12:00:00 AM	40		Jul 31, 2022 12:00:00 AM	78821		Jul 31, 2022 12:00:00 AM	65		Jul 31, 2022 12:00:00 AM	62549		Jul 31, 2022 12:00:00 AM	14		Jul 31, 2022 12:00:00 AM	31236
Aug 7, 2022 12:00:00 AM	39		Aug 7, 2022 12:00:00 AM	77887		Aug 7, 2022 12:00:00 AM	69		Aug 7, 2022 12:00:00 AM	71615		Aug 7, 2022 12:00:00 AM	27		Aug 7, 2022 12:00:00 AM	32522
Aug 14, 2022 12:00:00 AM	31		Aug 14, 2022 12:00:00 AM	96763		Aug 14, 2022 12:00:00 AM	66		Aug 14, 2022 12:00:00 AM	52957		Aug 14, 2022 12:00:00 AM	18		Aug 14, 2022 12:00:00 AM	31061
Aug 21, 2022 12:00:00 AM	11		Aug 21, 2022 12:00:00 AM	112033		Aug 21, 2022 12:00:00 AM	65		Aug 21, 2022 12:00:00 AM	51296		Aug 21, 2022 12:00:00 AM	62		Aug 21, 2022 12:00:00 AM	29836
Aug 28, 2022 12:00:00 AM	35		Aug 28, 2022 12:00:00 AM	69370		Aug 28, 2022 12:00:00 AM	60		Aug 28, 2022 12:00:00 AM	53348		Aug 28, 2022 12:00:00 AM	38		Aug 28, 2022 12:00:00 AM	26853
Sep 4, 2022 12:00:00 AM	56		Sep 4, 2022 12:00:00 AM	48164		Sep 4, 2022 12:00:00 AM	75		Sep 4, 2022 12:00:00 AM	51451		Sep 4, 2022 12:00:00 AM	9		Sep 4, 2022 12:00:00 AM	44370
Sep 11, 2022 12:00:00 AM	22		Sep 11, 2022 12:00:00 AM	44958		Sep 11, 2022 12:00:00 AM	63		Sep 11, 2022 12:00:00 AM	58594		Sep 11, 2022 12:00:00 AM	25		Sep 11, 2022 12:00:00 AM	29768
Sep 18, 2022 12:00:00 AM	25		Sep 18, 2022 12:00:00 AM	45367		Sep 18, 2022 12:00:00 AM	57		Sep 18, 2022 12:00:00 AM	58265		Sep 18, 2022 12:00:00 AM	51		Sep 18, 2022 12:00:00 AM	21887
Sep 25, 2022 12:00:00 AM	19		Sep 25, 2022 12:00:00 AM	74483		Sep 25, 2022 12:00:00 AM	59		Sep 25, 2022 12:00:00 AM	54467		Sep 25, 2022 12:00:00 AM	19		Sep 25, 2022 12:00:00 AM	20477
Oct 2, 2022 12:00:00 AM	41		Oct 2, 2022 12:00:00 AM	56452		Oct 2, 2022 12:00:00 AM	55		Oct 2, 2022 12:00:00 AM	58583		Oct 2, 2022 12:00:00 AM	65		Oct 2, 2022 12:00:00 AM	18536
Oct 9, 2022 12:00:00 AM	34		Oct 9, 2022 12:00:00 AM	60284		Oct 9, 2022 12:00:00 AM	69		Oct 9, 2022 12:00:00 AM	63368		Oct 9, 2022 12:00:00 AM	48		Oct 9, 2022 12:00:00 AM	21841
Oct 16, 2022 12:00:00 AM	32		Oct 16, 2022 12:00:00 AM	43153		Oct 16, 2022 12:00:00 AM	54		Oct 16, 2022 12:00:00 AM	56576		Oct 16, 2022 12:00:00 AM	42		Oct 16, 2022 12:00:00 AM	19836
Oct 23, 2022 12:00:00 AM	45		Oct 23, 2022 12:00:00 AM	39056		Oct 23, 2022 12:00:00 AM	60		Oct 23, 2022 12:00:00 AM	64775		Oct 23, 2022 12:00:00 AM	-9		Oct 23, 2022 12:00:00 AM	22913
Oct 30, 2022 12:00:00 AM	26		Oct 30, 2022 12:00:00 AM	47183		Oct 30, 2022 12:00:00 AM	57		Oct 30, 2022 12:00:00 AM	65432		Oct 30, 2022 12:00:00 AM	-11		Oct 30, 2022 12:00:00 AM	39192
Nov 6, 2022 12:00:00 AM	27		Nov 6, 2022 12:00:00 AM	62572		Nov 6, 2022 12:00:00 AM	64		Nov 6, 2022 12:00:00 AM	84478		Nov 6, 2022 12:00:00 AM	58		Nov 6, 2022 12:00:00 AM	29709
Nov 13, 2022 12:00:00 AM	17		Nov 13, 2022 12:00:00 AM	62322		Nov 13, 2022 12:00:00 AM	50		Nov 13, 2022 12:00:00 AM	75279		Nov 13, 2022 12:00:00 AM	38		Nov 13, 2022 12:00:00 AM	27198
Nov 20, 2022 12:00:00 AM	27		Nov 20, 2022 12:00:00 AM	56858		Nov 20, 2022 12:00:00 AM	58		Nov 20, 2022 12:00:00 AM	59864		Nov 20, 2022 12:00:00 AM	16		Nov 20, 2022 12:00:00 AM	32514
Nov 27, 2022 12:00:00 AM	19		Nov 27, 2022 12:00:00 AM	52866		Nov 27, 2022 12:00:00 AM	67		Nov 27, 2022 12:00:00 AM	61100		Nov 27, 2022 12:00:00 AM	29		Nov 27, 2022 12:00:00 AM	17947
Dec 4, 2022 12:00:00 AM	14		Dec 4, 2022 12:00:00 AM	48290		Dec 4, 2022 12:00:00 AM	60		Dec 4, 2022 12:00:00 AM	64342		Dec 4, 2022 12:00:00 AM	1		Dec 4, 2022 12:00:00 AM	51126
Dec 11, 2022 12:00:00 AM	24		Dec 11, 2022 12:00:00 AM	48467		Dec 11, 2022 12:00:00 AM	64		Dec 11, 2022 12:00:00 AM	69061		Dec 11, 2022 12:00:00 AM	-11		Dec 11, 2022 12:00:00 AM	24386
Dec 18, 2022 12:00:00 AM	-60		Dec 18, 2022 12:00:00 AM	85871		Dec 18, 2022 12:00:00 AM	67		Dec 18, 2022 12:00:00 AM	61265		Dec 18, 2022 12:00:00 AM	29		Dec 18, 2022 12:00:00 AM	15809
Dec 25, 2022 12:00:00 AM	39		Dec 25, 2022 12:00:00 AM	39448		Dec 25, 2022 12:00:00 AM	58		Dec 25, 2022 12:00:00 AM	54603		Dec 25, 2022 12:00:00 AM	40		Dec 25, 2022 12:00:00 AM	12351
Jan 1, 2023 12:00:00 AM	30		Jan 1, 2023 12:00:00 AM	39203		Jan 1, 2023 12:00:00 AM	56		Jan 1, 2023 12:00:00 AM	46956		Jan 1, 2023 12:00:00 AM	11		Jan 1, 2023 12:00:00 AM	15072
Jan 8, 2023 12:00:00 AM	34		Jan 8, 2023 12:00:00 AM	43129		Jan 8, 2023 12:00:00 AM	62		Jan 8, 2023 12:00:00 AM	60439		Jan 8, 2023 12:00:00 AM	10		Jan 8, 2023 12:00:00 AM	18216
Jan 15, 2023 12:00:00 AM	55		Jan 15, 2023 12:00:00 AM	44665		Jan 15, 2023 12:00:00 AM	68		Jan 15, 2023 12:00:00 AM	49936		Jan 15, 2023 12:00:00 AM	17		Jan 15, 2023 12:00:00 AM	18364
Jan 22, 2023 12:00:00 AM	21		Jan 22, 2023 12:00:00 AM	36386		Jan 22, 2023 12:00:00 AM	67		Jan 22, 2023 12:00:00 AM	69366		Jan 22, 2023 12:00:00 AM	21		Jan 22, 2023 12:00:00 AM	18474
Jan 29, 2023 12:00:00 AM	30		Jan 29, 2023 12:00:00 AM	43822		Jan 29, 2023 12:00:00 AM	65		Jan 29, 2023 12:00:00 AM	75346		Jan 29, 2023 12:00:00 AM	17		Jan 29, 2023 12:00:00 AM	16596
Feb 5, 2023 12:00:00 AM	17		Feb 5, 2023 12:00:00 AM	120632		Feb 5, 2023 12:00:00 AM	59		Feb 5, 2023 12:00:00 AM	116860		Feb 5, 2023 12:00:00 AM	16		Feb 5, 2023 12:00:00 AM	33239
Feb 12, 2023 12:00:00 AM	27		Feb 12, 2023 12:00:00 AM	91740		Feb 12, 2023 12:00:00 AM	63		Feb 12, 2023 12:00:00 AM	162036		Feb 12, 2023 12:00:00 AM	28		Feb 12, 2023 12:00:00 AM	32174
Feb 19, 2023 12:00:00 AM	25		Feb 19, 2023 12:00:00 AM	99639		Feb 19, 2023 12:00:00 AM	56		Feb 19, 2023 12:00:00 AM	88575		Feb 19, 2023 12:00:00 AM	35		Feb 19, 2023 12:00:00 AM	32532
Feb 26, 2023 12:00:00 AM	45		Feb 26, 2023 12:00:00 AM	130226		Feb 26, 2023 12:00:00 AM	56		Feb 26, 2023 12:00:00 AM	110534		Feb 26, 2023 12:00:00 AM	12		Feb 26, 2023 12:00:00 AM	31755
Mar 5, 2023 12:00:00 AM	38		Mar 5, 2023 12:00:00 AM	116124		Mar 5, 2023 12:00:00 AM	58		Mar 5, 2023 12:00:00 AM	101826		Mar 5, 2023 12:00:00 AM	-2		Mar 5, 2023 12:00:00 AM	31555
Mar 12, 2023 12:00:00 AM	36		Mar 12, 2023 12:00:00 AM	134987		Mar 12, 2023 12:00:00 AM	61		Mar 12, 2023 12:00:00 AM	98290		Mar 12, 2023 12:00:00 AM	18		Mar 12, 2023 12:00:00 AM	32796
Mar 19, 2023 12:00:00 AM	45		Mar 19, 2023 12:00:00 AM	124950		Mar 19, 2023 12:00:00 AM	59		Mar 19, 2023 12:00:00 AM	200931		Mar 19, 2023 12:00:00 AM	57		Mar 19, 2023 12:00:00 AM	91986
Mar 26, 2023 12:00:00 AM	52		Mar 26, 2023 12:00:00 AM	123840		Mar 26, 2023 12:00:00 AM	33		Mar 26, 2023 12:00:00 AM	126298		Mar 26, 2023 12:00:00 AM	45		Mar 26, 2023 12:00:00 AM	56066
Apr 2, 2023 12:00:00 AM	18		Apr 2, 2023 12:00:00 AM	140075		Apr 2, 2023 12:00:00 AM	-34		Apr 2, 2023 12:00:00 AM	777736		Apr 2, 2023 12:00:00 AM	22		Apr 2, 2023 12:00:00 AM	34871
Apr 9, 2023 12:00:00 AM	37		Apr 9, 2023 12:00:00 AM	119307		Apr 9, 2023 12:00:00 AM	-42		Apr 9, 2023 12:00:00 AM	816195		Apr 9, 2023 12:00:00 AM	23		Apr 9, 2023 12:00:00 AM	30342
Apr 16, 2023 12:00:00 AM	44		Apr 16, 2023 12:00:00 AM	87699		Apr 16, 2023 12:00:00 AM	-25		Apr 16, 2023 12:00:00 AM	592647		Apr 16, 2023 12:00:00 AM	27		Apr 16, 2023 12:00:00 AM	27128
Apr 23, 2023 12:00:00 AM	40		Apr 23, 2023 12:00:00 AM	96262		Apr 23, 2023 12:00:00 AM	-18		Apr 23, 2023 12:00:00 AM	432750		Apr 23, 2023 12:00:00 AM	13		Apr 23, 2023 12:00:00 AM	30430
Apr 30, 2023 12:00:00 AM	40		Apr 30, 2023 12:00:00 AM	115113		Apr 30, 2023 12:00:00 AM	-23		Apr 30, 2023 12:00:00 AM	343602		Apr 30, 2023 12:00:00 AM	26		Apr 30, 2023 12:00:00 AM	134140
May 7, 2023 12:00:00 AM	17		May 7, 2023 12:00:00 AM	80176		May 7, 2023 12:00:00 AM	-13		May 7, 2023 12:00:00 AM	265042		May 7, 2023 12:00:00 AM	15		May 7, 2023 12:00:00 AM	38587
May 14, 2023 12:00:00 AM	49		May 14, 2023 12:00:00 AM	65160		May 14, 2023 12:00:00 AM	-16		May 14, 2023 12:00:00 AM	292487		May 14, 2023 12:00:00 AM	52		May 14, 2023 12:00:00 AM	34587
May 21, 2023 12:00:00 AM	53		May 21, 2023 12:00:00 AM	77798		May 21, 2023 12:00:00 AM	-46		May 21, 2023 12:00:00 AM	557588		May 21, 2023 12:00:00 AM	46		May 21, 2023 12:00:00 AM	33171
May 28, 2023 12:00:00 AM	53		May 28, 2023 12:00:00 AM	78816		May 28, 2023 12:00:00 AM	-34		May 28, 2023 12:00:00 AM	387417		May 28, 2023 12:00:00 AM	29		May 28, 2023 12:00:00 AM	32481
Jun 4, 2023 12:00:00 AM	37		Jun 4, 2023 12:00:00 AM	70938		Jun 4, 2023 12:00:00 AM	-2		Jun 4, 2023 12:00:00 AM	274876		Jun 4, 2023 12:00:00 AM	20		Jun 4, 2023 12:00:00 AM	52963
Jun 11, 2023 12:00:00 AM	15		Jun 11, 2023 12:00:00 AM	72861		Jun 11, 2023 12:00:00 AM	-25		Jun 11, 2023 12:00:00 AM	320935		Jun 11, 2023 12:00:00 AM	34		Jun 11, 2023 12:00:00 AM	40899
Jun 18, 2023 12:00:00 AM	21		Jun 18, 2023 12:00:00 AM	78298		Jun 18, 2023 12:00:00 AM	-20		Jun 18, 2023 12:00:00 AM	226386		Jun 18, 2023 12:00:00 AM	10		Jun 18, 2023 12:00:00 AM	32896
Jun 25, 2023 12:00:00 AM	29		Jun 25, 2023 12:00:00 AM	86809		Jun 25, 2023 12:00:00 AM	-39		Jun 25, 2023 12:00:00 AM	325982		Jun 25, 2023 12:00:00 AM	-20		Jun 25, 2023 12:00:00 AM	29147
Jul 2, 2023 12:00:00 AM	-29		Jul 2, 2023 12:00:00 AM	68897		Jul 2, 2023 12:00:00 AM	-34		Jul 2, 2023 12:00:00 AM	236828		Jul 2, 2023 12:00:00 AM	39		Jul 2, 2023 12:00:00 AM	20495
Jul 9, 2023 12:00:00 AM	-6		Jul 9, 2023 12:00:00 AM	109114		Jul 9, 2023 12:00:00 AM	5		Jul 9, 2023 12:00:00 AM	203818		Jul 9, 2023 12:00:00 AM	38		Jul 9, 2023 12:00:00 AM	25905
Jul 16, 2023 12:00:00 AM	12		Jul 16, 2023 12:00:00 AM	147616		Jul 16, 2023 12:00:00 AM	-17		Jul 16, 2023 12:00:00 AM	264370		Jul 16, 2023 12:00:00 AM	35		Jul 16, 2023 12:00:00 AM	27758
Jul 23, 2023 12:00:00 AM	8		Jul 23, 2023 12:00:00 AM	161864		Jul 23, 2023 12:00:00 AM	-25		Jul 23, 2023 12:00:00 AM	243682		Jul 23, 2023 12:00:00 AM	41		Jul 23, 2023 12:00:00 AM	25848
Jul 30, 2023 12:00:00 AM	28		Jul 30, 2023 12:00:00 AM	126241		Jul 30, 2023 12:00:00 AM	16		Jul 30, 2023 12:00:00 AM	272514		Jul 30, 2023 12:00:00 AM	22		Jul 30, 2023 12:00:00 AM	33130
Aug 6, 2023 12:00:00 AM	56		Aug 6, 2023 12:00:00 AM	123118		Aug 6, 2023 12:00:00 AM	6		Aug 6, 2023 12:00:00 AM	261469		Aug 6, 2023 12:00:00 AM	24		Aug 6, 2023 12:00:00 AM	92389
Aug 13, 2023 12:00:00 AM	25		Aug 13, 2023 12:00:00 AM	132498		Aug 13, 2023 12:00:00 AM	1		Aug 13, 2023 12:00:00 AM	226706		Aug 13, 2023 12:00:00 AM	11		Aug 13, 2023 12:00:00 AM	44473
Aug 20, 2023 12:00:00 AM	8		Aug 20, 2023 12:00:00 AM	180238		Aug 20, 2023 12:00:00 AM	-1		Aug 20, 2023 12:00:00 AM	128642		Aug 20, 2023 12:00:00 AM	27		Aug 20, 2023 12:00:00 AM	28560
Aug 27, 2023 12:00:00 AM	26		Aug 27, 2023 12:00:00 AM	189892		Aug 27, 2023 12:00:00 AM	31		Aug 27, 2023 12:00:00 AM	114715		Aug 27, 2023 12:00:00 AM	25		Aug 27, 2023 12:00:00 AM	24218
Sep 3, 2023 12:00:00 AM	18		Sep 3, 2023 12:00:00 AM	130498		Sep 3, 2023 12:00:00 AM	14		Sep 3, 2023 12:00:00 AM	199375		Sep 3, 2023 12:00:00 AM	38		Sep 3, 2023 12:00:00 AM	41690
Sep 10, 2023 12:00:00 AM	21		Sep 10, 2023 12:00:00 AM	111067		Sep 10, 2023 12:00:00 AM	-4		Sep 10, 2023 12:00:00 AM	149167		Sep 10, 2023 12:00:00 AM	22		Sep 10, 2023 12:00:00 AM	36380
Sep 17, 2023 12:00:00 AM	35		Sep 17, 2023 12:00:00 AM	95683		Sep 17, 2023 12:00:00 AM	47		Sep 17, 2023 12:00:00 AM	127601		Sep 17, 2023 12:00:00 AM	30		Sep 17, 2023 12:00:00 AM	31238
Sep 24, 2023 12:00:00 AM	35		Sep 24, 2023 12:00:00 AM	109051		Sep 24, 2023 12:00:00 AM	43		Sep 24, 2023 12:00:00 AM	154202		Sep 24, 2023 12:00:00 AM	27		Sep 24, 2023 12:00:00 AM	46094
Oct 1, 2023 12:00:00 AM	28		Oct 1, 2023 12:00:00 AM	111309		Oct 1, 2023 12:00:00 AM	70		Oct 1, 2023 12:00:00 AM	151724		Oct 1, 2023 12:00:00 AM	22		Oct 1, 2023 12:00:00 AM	42278
Oct 8, 2023 12:00:00 AM	32		Oct 8, 2023 12:00:00 AM	137045		Oct 8, 2023 12:00:00 AM	43		Oct 8, 2023 12:00:00 AM	116802		Oct 8, 2023 12:00:00 AM	18		Oct 8, 2023 12:00:00 AM	39403
Oct 15, 2023 12:00:00 AM	29		Oct 15, 2023 12:00:00 AM	92186		Oct 15, 2023 12:00:00 AM	30		Oct 15, 2023 12:00:00 AM	128946		Oct 15, 2023 12:00:00 AM	-8		Oct 15, 2023 12:00:00 AM	41170
Oct 22, 2023 12:00:00 AM	44		Oct 22, 2023 12:00:00 AM	78023		Oct 22, 2023 12:00:00 AM	12		Oct 22, 2023 12:00:00 AM	159859		Oct 22, 2023 12:00:00 AM	39		Oct 22, 2023 12:00:00 AM	33934
Oct 29, 2023 12:00:00 AM	37		Oct 29, 2023 12:00:00 AM	94286		Oct 29, 2023 12:00:00 AM	32		Oct 29, 2023 12:00:00 AM	126310		Oct 29, 2023 12:00:00 AM	40		Oct 29, 2023 12:00:00 AM	33768
Nov 5, 2023 12:00:00 AM	43		Nov 5, 2023 12:00:00 AM	100592		Nov 5, 2023 12:00:00 AM	43		Nov 5, 2023 12:00:00 AM	115241		Nov 5, 2023 12:00:00 AM	40		Nov 5, 2023 12:00:00 AM	28496
Nov 12, 2023 12:00:00 AM	28		Nov 12, 2023 12:00:00 AM	72532		Nov 12, 2023 12:00:00 AM	33		Nov 12, 2023 12:00:00 AM	140678		Nov 12, 2023 12:00:00 AM	19		Nov 12, 2023 12:00:00 AM	28412
Nov 19, 2023 12:00:00 AM	42		Nov 19, 2023 12:00:00 AM	76192		Nov 19, 2023 12:00:00 AM	52		Nov 19, 2023 12:00:00 AM	112241		Nov 19, 2023 12:00:00 AM	36		Nov 19, 2023 12:00:00 AM	28906
Nov 26, 2023 12:00:00 AM	43		Nov 26, 2023 12:00:00 AM	79796		Nov 26, 2023 12:00:00 AM	43		Nov 26, 2023 12:00:00 AM	135949		Nov 26, 2023 12:00:00 AM	42		Nov 26, 2023 12:00:00 AM	46175
Dec 3, 2023 12:00:00 AM	43		Dec 3, 2023 12:00:00 AM	68552		Dec 3, 2023 12:00:00 AM	38		Dec 3, 2023 12:00:00 AM	116478		Dec 3, 2023 12:00:00 AM	15		Dec 3, 2023 12:00:00 AM	49293
Dec 10, 2023 12:00:00 AM	44		Dec 10, 2023 12:00:00 AM	65591		Dec 10, 2023 12:00:00 AM	23		Dec 10, 2023 12:00:00 AM	148173		Dec 10, 2023 12:00:00 AM	35		Dec 10, 2023 12:00:00 AM	33933
Dec 17, 2023 12:00:00 AM	44		Dec 17, 2023 12:00:00 AM	58604		Dec 17, 2023 12:00:00 AM	41		Dec 17, 2023 12:00:00 AM	136266		Dec 17, 2023 12:00:00 AM	16		Dec 17, 2023 12:00:00 AM	31140
Dec 24, 2023 12:00:00 AM	33		Dec 24, 2023 12:00:00 AM	56645		Dec 24, 2023 12:00:00 AM	22		Dec 24, 2023 12:00:00 AM	126111		Dec 24, 2023 12:00:00 AM	41		Dec 24, 2023 12:00:00 AM	24039
Dec 31, 2023 12:00:00 AM	-23		Dec 31, 2023 12:00:00 AM	7326		Dec 31, 2023 12:00:00 AM	50		Dec 31, 2023 12:00:00 AM	23087		Dec 31, 2023 12:00:00 AM	24		Dec 31, 2023 12:00:00 AM	2604

## Sheet: USD drivers
2020 Attributes					2021 Attributes					2022 Attributes					2023 Attributes
Likes	Mentions	Dislikes	Mentions		Likes	Mentions	Dislikes	Mentions		Likes	Mentions	Dislikes	Mentions		Likes	Mentions	Dislikes	Mentions
virtual currency	11569	dollar	8655		crypto currency	18477	lose	13493		crypto currency	25220	dollar	18908		crypto currency	35468	dollar	45206			2020		2021		2022		2023
dollar	6573	lose	8587		dollar	8348	dollar	13038		technological dimension	17749	lose	18427		dollar	19771	lose	43536		Positive Behavior #1	use		use		use		use
currency exchange	6052	lose value	8158		gain	7864	lose value	12281		dollar	15092	lose value	14627		strong	10625	lose value	22145		Positive Behavior #2	buy		buy		buy		buy
worth more	4374	country's currency	6220		currency exchange	6658	fear	10428		gain	10001	digital U.S. currency	12676		gain	9964	FedNow digital currency	20701		Negative Behavior #1	not purchase		ban		not use		ban
gain	4006	collapse	4111		help	5016	death	10233		strongest	9362	technological dimension	8993		world	8823	collapse	10782		Negative Behavior #2	not use		not purchase		not purchase		not use
help	2974	carry risk	3951		trade	4971	desperation	10165		change life	7790	collapse	7404		help	6930	lose reserve currency status	7881		Positive Attribute #1	virtual currency	11569	crypto currency	18477	crypto currency	25220	crypto currency	35468
strong	2951	weak	2811		come on strong	4331	weak currency	8964		help	6611	risk	5882		time	6479	lose purchasing power	7372		Positive Attribute #2	dollar	6573	dollar	8348	technological dimension	17749	dollar	19771
function	2498	no compassion	2640		support	3698	risk	6274		lead	6549	inflation	5468		team	5658	risk	6178		Negative Attribute #1	dollar	8655	lose	13493	dollar	18908	dollar	45206
trade	2246	plunge	2611		technological dimension	3411	collapse	4745		strengthen	5386	weak	5091		enable	5504	downgrade	5896		Negative Attribute #2	lose	8587	dollar	13038	lose	18427	lose	43536
work	2123	substantial risk of loss	2488		use	3021	problem	3845		leading cryptocurrency wallet	4773	fail	4838		give option	4933	weak	5178
not worth nothing	2095	fail	2283		value	2907	substantial risk of loss	3781		give option	4758	risky	4281		leading cryptocurrency wallet	4921	inflation	4981
want	2093	open attack	2263		benefit	2903	weak	3447		support	4730	issue	4171		crypto currency investment company	4780	make	4813
support	1917	make	1988		important	2889	volatile	3266		make	4541	substantial risk of loss	3726		control	4569	fail	4566
moving value	1830	problem	1919		rally	2861	make	2842		enable instant payment	4418	volatile	3693		provide value	4359	loss	4411
free	1813	impact	1746		enable instant payment	2860	inflation	2651		gain value	4125	price	3684		support	4338	crash	4271
strengthen	1752	not suitable	1676		make trade easier	2856	fail	2612		important	4080	impact	3613		competitive exchange rate	4242	decline	4163
high	1714	illegal	1594		price	2702	not suitable	2398		significant benefit	3901	fall	3409		strengthen	4099	problem	3989
best exchange rate	1658	inflation	1489		work	2610	price	2335		high	3775	tumble	3267		stable	3747	lose dominance	3290
important	1608	decline	1474		stable	2422	crash	2090		make it easier	3602	under pressure	3050		important	3499	impact	3245
stable	1573	plunge today	1313		large potential reward	2417	tumble	1952		price	3558	decline	2958		economic benefit	3321	price	3202
valuable	1461	crash	1294		strengthen	2286	not suitable for investor	1853		stable	3432	crash	2682		trade	3180	result in financial slavery	3132
benefit	1416	tumble	1267		create solution	2205	suffer	1772		market	3353	dangerous development	2444		easiest money	3006	result in political tyranny	3132
use	1148	fall	1239		manage	2064	trust	1738		work	3238	costly	2272		work	2874	volatile	2879
rally	1102	price	1208		smartphone application	2017	technological dimension	1634		eliminate cost	2992	cause	2195		price	2851	struggle	2601
make it easier	1072	trading	1164		give option	1920	decline	1545		use	2790	weaken	2189		enable instant payment	2838	reduce demand	2563
2020 Behaviors					2021 Behaviors					2022 Behaviors					2023 Behaviors
Positive Behaviors	Mentions	Negative Behaviors	Mentions		Positive Behaviors	Mentions	Negative Behaviors	Mentions		Positive Behaviors	Mentions	Negative Behaviors	Mentions		Positive Behaviors	Mentions	Negative Behaviors	Mentions				averages
use	11457	not purchase	2039		use	22991	ban	3445		use	29753	not use	5981		use	22407	ban	38799			use	21652
buy	5983	not use	1639		buy	8482	not purchase	2872		buy	9030	not purchase	4273		buy	6148	not use	11074			buy	7410.75
offer	2083	get rid of	1330		make use of	4278	not use	2235		choose	4515	not want	3653		adopt	4772	not want	7778
provide	1850	not want	1220		choose	4009	not want	1646		offer	3092	destroy	3307		switch	4206	abandon	4502
shift	1702	ban	936		make	2350	weigh on	1183		want	2377	ban	2510		select	4075	not spend	3032
want	1413	destroy	899		want	2327	abandon	1078		switch	2357	weigh on	1781		offer	3277	weigh on	2648
choose	1255	weigh on	697		provide	1469	destroy	1050		provide	1732	abandon	1689		want	2633	destroy	2238
make	799	avoid	695		support	1462	threat	876		consider	1431	avoid	1591		consider	2218	not acquire	1850
switch	695	threat	481		switch	1285	avoid	756		adopt	1225	withdraw	1142		earn	1996	not set up	1575
need	642	blame	430		consider	1274	refuse	703		need	1173	blame	1039		approve	1950	stop	1444
recommend	597	reject	299		adopt	988	halt	703		make	978	stop	965		need	1564	downgrade	1358
consider	566	not support	274		set up	971	not support	628		support	962	not trust	772		watch	1215	block	1355
give	494	accuse	271		give	902	not trust	604		watch	916	threat	762		rely on	981	avoid	1263
adopt	488	stop	264		invest	807	not welcome	561		recommend	830	downgrade	717		provide	939	threat	1157
support	426	remove	254		trade	794	stop	467		save	769	not support	586		trade	881	criticize	1130
depend on	419	not trust	252		save	770	withdraw	429		invest	753	lower	498		support	842	sue	964
collect	313	accept	252		depend on	682	blame	407		depend on	714	attack	472		give	816	reject	807
set up	298	downgrade	239		need	652	reject	384		give	613	prohibit	461		shift	796	shut down	751
watch	289	spend	220		earn	638	not recommend	382		collect	588	refuse	426		announce	724	not give	697
trust	262	expect	164		recommend	618	not vote for	374		set up	564	accuse	386		replace	594	prohibit	681
suggest	259	waste	142		choice	506	prohibit	348		look	547	arrest	374		set up	589	not support	664
earn	255	not give	140		trust	479	waste	340		earn	461	dump	327		recommend	539	not trust	641
pay	231	not back	129		work	469	not back	304		pay	441	expect	283		collect	530	not need	604
manage	216	withdraw	127		order	460	eliminate	285		approve	415	not rely on	282		suggest	429	accuse	596
not do	194	dump	123		collect	455	remove	264		order	322	remove	272		trust		end	537

## Sheet: Crypto drivers
2020 Attributes					2021 Attributes					2022 Attributes					2023 Attributes
Likes	Mentions	Dislikes	Mentions		Likes	Mentions	Dislikes	Mentions		Likes	Mentions	Dislikes	Mentions		Likes	Mentions	Dislikes	Mentions					2020	2021	2022	2023
gain	15891	price	20809		supporter	35647	price	43182		gain	33135	lose	45039		earn	245212	devs	64167				Positive Behavior #1	buy	buy	buy	buy
perfect	15129	lose	9459		gain	33408	crash	29535		long	32730	responsible for loss	39527		profit	242368	price	54267				Positive Behavior #2	use	#shop	use	earn
stronger	12913	break	8898		fix this	33001	lose	28456		recover	29909	price	38646		profit big time	101037	volatile	45342				Negative Behavior #1	not buy	not buy	not buy	not buy
bullish	11817	rise	8800		great	32529	problem	22558		fix this	29666	not provide legal	29434		MEV Bots	100459	lose	38359				Negative Behavior #2	not use	ban	ban	withdraw
price	11502	high	8698		trade	27430	break	20538		bullish	27596	not provide tax	27103		recover	88653	break	34792				Positive Attribute #1	gain	supporter	gain	earn
rally	11499	volatile	8630		bullish	25857	high	20340		help	27187	not provide investment	26585		profit from PEPE	87606	crash	22874				Positive Attribute #2	perfect	gain	long	profit
support	9563	crash	7957		price	25456	responsible for loss	19366		support	26874	not provide accounting advice	26578		ETH gain	80196	high	22645				Negative Attribute #1	price	price	lose	devs
help	8006	not provide legal	7852		help	21862	volatile	17617		price	24353	crash	22931		fortune	70773	fail	22239				Negative Attribute #2	lose	crash	responsible for loss	price
dominate market	7480	responsible for loss	7769		reward	20871	rise	17445		great	23838	lose value	22395		fix this	69772	struggle	21965
fix this	7426	problem	7643		win	18659	not provide legal	17111		strong	22353	fail	21680		market	68606	rise	20240
easy	7265	fail	7464		work	18179	value	16741		reward	21859	problem	20844		penny	64139	make killing	19479
lead	7017	increase	7320		recover	17605	fail	15363		earn btc from Mining	20236	break	18782		bullish	61315	problem	19397
work	6759	not provide tax	6861		simple	17438	not provide tax	14555		leading cryptocurrency in market	19127	steal	18024		support	55949	responsible for loss	16857
lead cryptocurrencies	6692	struggle	6333		lead	17359	not provide investment	13834		win	18989	struggle	17585		devs	45289	make killing with PEPE	16243
win	6559	not provide investment	5662		value	17070	not provide accounting advice	13828		rally	18518	volatile	16539		win	45176	increase	16086
perfect Money	6462	not provide accounting advice	5660		rally	16434	expensive	13340		earn	18237	plunge	14509		jaredfromsubway	40760	developer	13988
recover	6305	make	5527		free to use	16369	make	13129		fast	17920	decline	14456		$lit	36377	not provide legal	13917
trade	6119	value	5238		strong	15866	struggle	11808		work	16500	rise	12658		price	35733	decline	12644
do better	6079	go up	3788		perfect Money	15389	fee	11636		easy	16247	high	11720		reward	35166	gas fee	12634
reward	5785	fee	3779		time	15168	tumble	10872		secure	15806	tumble	10407		set you free	34259	value	12569
gold	5263	plunge	3455		profit	14501	risky	10745		fall	14532	Bitcoin's mining	9265		hold strong	33021	not care	12466
investment	5199	scarce	3352		mine	14461	Bitcoin's mining	9865		free to use	13905	fall	9073		profitable	30940	struggle in bear market	11340
popular	5168	risky	3208		evolve faster	13497	increase	9538		drop	13840	increase	8612		good money	29641	risk	11203
great opportunity	5033	suffer	3021		donate Bitcoin	13493	plunge	9242		reward Transaction	13742	risk	8466		outperform #Bitcoin	28078	go up	10243
time	4966	bitcoin scam	2997		benefit	13020	decline	8966		low	13265	steal from Trade	8462		rally	27849	slow	8980
2020 Behaviors					2021 Behaviors					2022 Behaviors					2023 Behaviors
Positive Behaviors	Mentions	Negative Behaviors	Mentions		Positive Behaviors	Mentions	Negative Behaviors	Mentions		Positive Behaviors	Mentions	Negative Behaviors	Mentions		Positive Behaviors	Mentions	Negative Behaviors	Mentions
buy	565068	not buy	17427		buy	1279681	not buy	152724		buy	1104201	not buy	320568		buy	623339	not buy	95546
use	21687	not use	4933		#shop	156681	ban	34738		use	65277	ban	19010		earn	452770	withdraw	26431
choose	10374	ban	4329		use	60941	not use	8526		miss	38886	drop	12159		make	86214	ban	24172
want	8579	not want	2587		look for	28976	abandon	5517		stick to	23175	withdraw	10266		use	79040	not want	10036
need	4811	abandon	1311		want	23987	not want	5507		earn	17329	not use	7393		miss	42328	not use	8974
earn	2578	criticize	1249		adopt	10641	criticize	4599		need	12573	not want	4850		choose	36527	dump	5824
support	2567	avoid	1128		need	10174	not own	3641		share	11005	start	3236		approve	32872	abandon	5329
watch	2341	withdraw	918		own	9677	reject	3058		adopt	8805	not watch	3113		live on	30559	drop	5242
own	2209	not own	854		approve	8267	avoid	2411		recommend	8010	dump	3038		need	25803	stop	5162
switch	2123	not watch	846		consider	6932	attack	2335		give	6479	attack	2629		garner	25392	blame	4685
recommend	2008	threat	785		give	6765	dump	2324		own	6355	criticize	2543		announce	23625	attack	3989
give	1951	attack	741		support	6342	not afford	2223		approve	5490	threat	2198		live	20344	reject	3495
depend on	1481	stop	741		recommend	5765	stop	2017		open up	5297	avoid	2060		support	14942	sue	3296
adopt	1449	not afford	729		earn	5588	withdraw	1879		support	4666	abandon	2038		adopt	12938	avoid	3169
suggest	1149	not trust	699		watch	5268	threat	1833		switch	4515	reject	2035		trust	11952	threat	2897
cannot wait	1113	dump	668		offer	4276	not watch	1824		announce	3708	stop	1425		cannot wait	9794	deny	2755
offer	1103	not recommend	663		depend on	3892	not trust	1598		rely on	3472	not support	1377		consider	8437	not own	2621
break	1029	replenish	561		believe in	3671	drop	1566		#shop	3469	not trust	1333		give	8370	not trust	2004
trust	1005	arrest	515		cannot wait	3398	not care about	1540		watch	3462	not afford	1283		watch	8326	start	1905
set up	975	accuse	504		switch	3382	not support	1228		help	3427	not search for	1085		own	7880	not show	1787
bless	952	not support	448		set up	3374	weigh on	960		cannot wait	3344	not own	998		shout out	7638	shut down	1741
talk	913	reject	427		choice	2893	not need	938		eliminate	3001	not eat	960		claim	7438	remove	1687
make	872	not depend on	370		announce	2698	shut down	925		consider	2922	slam	923		recommend	6887	victim	1481
try	821	victim	358		suggest	2582	slam	910		offer	2909	deny	833		Shoutout	5496	not support	1399
invest	775	shut down	341		trust	2218	not recommend	829		shout out	2893	destroy	778		not crash	4812	not afford	1378

## Sheet: Gold drivers
2020 Attributes					2021 Attributes					2022 Attributes					2023 Attributes
Likes	Mentions	Dislikes	Mentions		Likes	Mentions	Dislikes	Mentions		Likes	Mentions	Dislikes	Mentions		Likes	Mentions	Dislikes	Mentions
current gold standard	7336	rise	5490		fall	3182	rise	3520		fall	5110	rise	5542		fall	3971	rise	6155					2020	2021	2022	2023
fall	2081	spot gold price	1398		gain	1155	price	1710		gain	1808	price	2261		gain	2168	GBP/USD News Gold price	3067				Positive Behavior #1	go back	go back	go back	go back
gain	1267	high	1331		drop	1132	trade higher	1032		drop	1571	trade higher	1562		take us	1621	close high	2412				Positive Behavior #2	switch	use	use	use
rally	787	soar	982		gold standard trifecta	1120	increase	1006		price	1190	increase	1046		trade lower	1419	increase	1173				Negative Behavior #1	abandon	abandon	abandon	abandon
price	738	increase	819		price	951	go up	670		trade lower	1074	jump	879		drop	1280	jump	881				Negative Behavior #2	not want	not use	weigh on	weigh on
drop	680	jump	809		decline	717	fail	630		decline	1030	impair trade	660		price	1157	soar	803				Positive Attribute #1	current gold standard	fall	fall	fall
take us	670	go up	629		trade lower	647	jump	540		fall %	785	decline	486		decline	1043	struggle	747				Positive Attribute #2	fall	gain	gain	gain
lower	488	continue	488		support	582	struggle	471		take us	779	soar	451		rally	773	go up	669				Negative Attribute #1	rise	rise	rise	rise
decline	463	break	290		ease	528	break	383		rally	634	go up	449		support	604	decline	581				Negative Attribute #2	spot gold price	price	price	GBP/USD News Gold price
support	384	fail	230		take us	525	under pressure	370		save Money	607	struggle	398		recover	544	dollar	412
continue	336	volatile	192		rally	501	fail as monetary standard	366		ease	546	under pressure	351		ease	502	extend consolidative price move	397
requirement	304	struggle	192		continue	442	extend	353		support	462	drop	330		use	464	enforceable gold standard	392
work	300	lose	168		recover	296	trade weak	349		decrease	351	break	321		heat therapy	421	lose	390
strong	300	tumble	165		fall %	293	start fresh decline	338		clinical gold standard	290	fail	320		warmth treatment	388	fail	346
fall %	290	not work	158		provide	279	soar	315		go down	290	trade weak	308		gold standard evidence	371	volatile	342
helped	284	retrace decline	152		decrease	270	tumble	287		rise	289	lose	308		attract some	358	break	339
ease	243	extend gain	141		trade	269	plunge	277		recover	267	volatile	289		rise	341	extend loss	339
rise	225	under pressure	126		advanced gold standard	258	reverse	257		#sponsored	260	tumble	276		fall %	338	under pressure	309
deliver	186	inflation	125		recognize	234	inflation	238		stabilize	221	increase in local market	264		regain positive traction	337	become too much	260
rise on soft dollar	183	soar to record level	110		evidence	229	move	186		think	213	extend gain	228		stabilize	335	inflation	208
go down	182	rise to record	110		rate	226	lose	169		help	184	inflation	172		experience robust upward surge	318	extend gain	195
recover	177	suffer	105		help	225	volatile	156		plummet	170	rise above $ 2,000	152		benefit	266	collapse	186
make	154	rise overnight	104		plummet	217	collapse	120		use	170	extend loss	152		decrease	242	remove	180
benefit	151	collapse	98		go down	217	end	119		work	164	expensive	134		Tom DeLay	240	tumble	173
development	147	mean	95		Rebound	212	not work	113		boost	141	plunge	130		recover recent loss	236	drop	168
2020 Behaviors					2021 Behaviors					2022 Behaviors					2023 Behaviors
Positive Behaviors	Mentions	Negative Behaviors	Mentions		Positive Behaviors	Mentions	Negative Behaviors	Mentions		Positive Behaviors	Mentions	Negative Behaviors	Mentions		Positive Behaviors	Mentions	Negative Behaviors	Mentions
go back	1150	abandon	827		go back	461	abandon	800		go back	512	abandon	950		go back	3532	abandon	1322
switch	336	not want	325		use	429	not use	130		use	400	weigh on	227		use	464	weigh on	296
use	303	not use	159		offer	299	weigh on	113		deliver	233	not go back	158		need	367	not use	152
want	268	not go back	95		adopt	227	not go back	81		need	185	not go	134		adopt	283	not go back	130
need	256	not go	93		want	207	not go	73		remain	180	not use	91		provide	225	not go	83
support	247	weigh on	63		need	169	not want	44		go with	169	downgrade	39		switch	201	reject	41
go for	149	not buy	46		provide	120	withdraw	42		provide	156	not want	39		want	179	destroy	30
provide	133	reject	44		rely on	120	not depend on	33		switch	155	cut	36		discover	162	slam	30
not tamper	110	downgrade	33		go for	116	criticize	28		offer	148	blame	24		support	139	not want	27
break	102	not support	19		continue	114	cancel	24		achieve	115	slam	23		restore	133	expect	22
adopt	101	quell	19		deliver	101	not get	22		adopt	112	lower	19		look for	124	not listen to	20
buy	91	blame	15		achieve	79	deny	20		miss	104	not support	15		uphold	110	not receive	19
offer	90	not trust	14		not do	76	destroy	15		implement	68	not have	15		shift	105	stop	19
employ	82	attack	13		give	69	avoid	14		buy	68	expect	14		offer	103	blame	14
achieve	54	avoid	12		support	68	not trust	13		give	57	reject	12		deliver	98	not go with	12
give	54	sexual assault victim	11		switch	67	quell	13		uphold	57	terminate	10		give	91	try	12
implement	52	banned	11		restore	60	buy	11		restore	56	not trust	10		recommend	76	not set up	11
recommend	46	deny	10		employ	55	not listen to	10		consider	53	restore	10		celebrate	67	recent victim	11
complete	43	not adopt	10		consider	51	not receive	10		recommend	51	not adopt	9		not collapse	64	watch	11
switch over	42	keep away	10		buy	43	slam	10		help	48	not afford	8		watch	55	need	11
consider	42	make	9		not cause	36	not have	10		cannot wait	47	not rely on	8		allow	52	ban	10
restore	37	give up	7		build	33	not choose	9		support	47	stay away from	7		hold up	51	walk away	10
earn	37	expect	7		not collapse	33	expect	9		announce	44	ban	6		achieve	48	forget	10
set up	36	not find	5		save	32	abolished	9		replace	27	not receive	6		build	47	not eat	10
share	30	not afford	3		uphold	30	ban	8		check out	26	not get	5		emulate	45	accuse	10

[truncated: 1 more sheets: stocks drivers]
